# Supplementary material for: Klebsiella pneumoniae causes bacteremia using factors that mediate tissue-specific fitness and resistance to oxidative stress
Source: PLoS Pathog. 2023 Jul 18;19(7):e1011233. doi: 10.1371/journal.ppat.1011233 (PMC10381055; doi:10.1371/journal.ppat.1011233)
Supplement: S1 Table — Results from the TnSeq screen for each gene represented in the study. (XLSX) [file ppat.1011233.s011.xlsx]

## Sheet: S1 Table. TnSeq Results
ID	Gene_name	length	NumInser	Unique.NumInser	Mean.Input	Mean.Output	FC	log2FC(Output/Input)	pvalue	padj	Primary KEGG Annotation	Secondary KEGG Annotation
VK055_0002	putative kinase domain protein	450	7	2	255.546	372.553	1.43717	0.523235	0.471141	0.744827
VK055_0003	hypothetical protein	137	2	1	35.0439	83.2715	3.85236	1.94574	0.102326	0.406932
VK055_0004	putative kinase domain protein	140	5	2	44.0962	122.178	4.13284	2.04713	0.0104027	0.1385
VK055_0005	phage tail family protein	1690	28	8	1876.25	2747.37	0.937289	-0.0934348	0.793898	0.919803
VK055_0006	hypothetical protein	1938	40	12	1773.34	3299.01	1.25772	0.330809	0.216572	0.548813
VK055_0007	hypothetical protein	661	8	2	750.728	1550.3	1.21457	0.280447	0.67401	0.855283
VK055_0008	GDSL-like Lipase/Acylhydrolase family protein	2108	49	16	1792.53	2284.17	0.999803	-0.000284064	0.99906	0.999324
VK055_0010	helix-turn-helix domain of resolvase family protein	113	15	4	1162.82	2364.28	1.6173	0.693584	0.0979155	0.398308
VK055_0011	hypothetical protein	178	5	2	338.263	1041.8	0.969298	-0.0449884	0.962501	0.983234
VK055_0012	hypothetical protein	294	4	1	314.3	380.759	1.067	0.0935646	0.891022	0.955979
VK055_0013	outer membrane protein C	1031	19	6	3411.43	5838.86	1.73769	0.797167	0.0185893	0.1915
VK055_0015	HD domain protein	637	9	3	162.931	235.001	0.858011	-0.220931	0.794237	0.919803
VK055_0016	cytosine-specific methyltransferase	1255	11	3	1589.25	11715	4.91747	2.29792	9.69062e-06	0.000749738	Metabolism	Amino Acid Metabolism
VK055_0017	eamA-like transporter family protein	820	11	3	716.694	1689.63	1.41779	0.503643	0.404709	0.706344
VK055_0018	DNA mismatch endonuclease of the very short patch (VSP) mismatch repair pathway	445	8	2	1168.38	1897.21	1.87134	0.904072	0.0562847	0.327143
VK055_0019	conserved inner membrane protein	820	4	1	640.496	565.461	2.0291	1.02084	0.132345	0.448302
VK055_0020	diguanylate cyclase domain protein	1512	16	5	1266.17	1629.93	1.83568	0.876314	0.0279575	0.237638
VK055_0023	positive DNA-binding transcriptional regulator of capsular polysaccharide synthesis, activates its own expression	553	4	1	242.457	65.7946	3.61555	1.85422	0.0452637	0.299163
VK055_0024	yedD-like family protein	388	7	2	742.409	865.937	1.20517	0.269231	0.664481	0.851029
VK055_0025	amylase	1339	27	8	2580.11	4609.65	1.27683	0.352562	0.30565	0.640176
VK055_0026	bacterial extracellular solute-binding, 3 familyprotein	720	14	4	1533.35	2475.24	1.64706	0.71989	0.0757523	0.363848
VK055_0027	D-cysteine desulfhydrase monomer	888	6	2	244.927	471.728	2.99385	1.582	0.0331245	0.262375
VK055_0028	amino ABC transporter, permease, 3-TM region, His/Glu/Gln/Arg/opine family domain protein	602	19	5	1831.1	3010.45	0.831805	-0.265682	0.513821	0.77499
VK055_0029	ABC transporter family protein	677	7	2	440.255	418.864	0.908048	-0.13916	0.830639	0.934407
VK055_0031	hypothetical protein	202	4	1	875.806	1018.07	0.700497	-0.51355	0.468842	0.743789
VK055_0032	bacterial regulatory, luxR family protein	591	4	1	579.088	2272.08	3.42198	1.77483	0.0133274	0.155939
VK055_0033	excinuclease ABC subunit C	1649	24	6	4454.05	12187.7	1.33826	0.420363	0.226835	0.565725
VK055_0038	dihydrodipicolinate synthase	761	7	2	556.013	2455.73	5.87187	2.55382	0.00103735	0.0307234	Metabolism	Amino Acid Metabolism
VK055_0040	tyrosine ArAAP transporter	1090	8	2	874.429	1424.91	1.65049	0.722897	0.221836	0.557309
VK055_0044	putative sugar-phosphate isomerase	575	4	1	319.478	751.712	0.870881	-0.199453	0.756485	0.898425
VK055_0045	major Facilitator Superfamily protein	1279	5	2	214.634	115.447	1.07097	0.0989218	0.914066	0.963097
VK055_0047	major Facilitator Superfamily protein	1360	28	8	2852.8	4794.35	1.23138	0.300276	0.33065	0.65628
VK055_0049	ferritin-like domain protein	423	4	1	218.685	351.22	1.41361	0.499389	0.39331	0.702223
VK055_0051	periplasmic binding and sugar binding domain of LacI family protein	882	6	2	356.928	633.376	1.54652	0.629025	0.242995	0.581276
VK055_0052	arabinose import ATP-binding protein AraG	1363	39	11	2357.62	4750.6	1.32044	0.401021	0.155073	0.478309
VK055_0053	branched-chain amino acid transport system / permease component family protein	882	18	5	1869.35	1562.58	1.20688	0.271279	0.444625	0.728641
VK055_0054	trehalose-phosphatase	710	7	2	881.483	876.382	1.40571	0.491302	0.407992	0.706685
VK055_0055	alpha,alpha-trehalose-phosphate synthase	1282	11	4	1036.95	1243.84	1.20443	0.268356	0.686622	0.862301
VK055_0056	universal stress protein	386	8	2	794.277	1137.48	2.06324	1.04491	0.0606456	0.340604
VK055_0057	major Facilitator Superfamily protein	1425	23	8	1616.13	2249.88	1.58545	0.664897	0.0887257	0.389802
VK055_0058	glycosyl Hydrolase Family 88 family protein	1026	7	2	274.468	303.194	0.978513	-0.0313367	0.964149	0.983608
VK055_0060	yecM family protein	513	6	2	156.745	27.2872	0.899776	-0.152362	0.822521	0.931516
VK055_0062	tRNA (mo5U34)-methyltransferase	904	12	3	495.113	632.361	1.45848	0.544464	0.321127	0.651085
VK055_0063	tRNA (cmo5U34)-methyltransferase	669	8	3	299.721	2075.04	2.05107	1.03638	0.140455	0.455098
VK055_0065	hypothetical protein	737	7	2	537.948	503.475	1.2067	0.271072	0.740045	0.889951
VK055_0066	isochorismatase family protein	510	2	1	54.3766	3.8754	0.615996	-0.699007	0.389076	0.69779
VK055_0073	fecCD transport family protein	707	11	3	1134.66	6476.94	2.8252	1.49835	0.00609651	0.0982733
VK055_0074	ABC transporter family protein	677	4	1	76.2353	445.243	2.36392	1.24118	0.206336	0.537238
VK055_0075	high-affinity zinc uptake system protein znuA	850	12	4	737.231	1779.95	1.31998	0.40052	0.475136	0.747712
VK055_0076	putative peptidase	1131	7	2	1160.92	507.338	0.647141	-0.627848	0.297058	0.629728
VK055_0077	lipid A biosynthesis (KDO)2-(lauroyl)-lipid IVA acyltransferase	877	11	3	717.398	37.1545	0.193688	-2.36819	3.01587e-06	0.000278857	Metabolism	Glycan Biosynthesis and Metabolism
VK055_0078	pyruvate kinase	1298	11	3	646.256	2146.56	2.73351	1.45075	0.00405374	0.0791983
VK055_0079	helix-turn-helix domain, rpiR family protein	783	11	3	1061.36	779.107	1.00353	0.00508603	0.991265	0.99737
VK055_0082	phosphogluconate dehydratase	1620	16	4	1982.62	3166.03	1.59456	0.673156	0.172109	0.498375
VK055_0084	phosphoribosylglycinamide formyltransferase 2	1061	8	2	497.827	1113.27	2.41593	1.27258	0.0472386	0.304043
VK055_0085	hypothetical protein regulated by LexA	313	4	1	167.932	139.665	0.865201	-0.208892	0.859012	0.944475
VK055_0086	hypothetical protein	594	4	1	404.789	361.926	0.501621	-0.99533	0.232483	0.57008
VK055_0087	protease II	1825	9	3	433.868	312.735	1.32703	0.408203	0.509197	0.773043
VK055_0088	exonuclease family protein	594	8	2	801.445	3211.03	1.57196	0.652569	0.325651	0.652439
VK055_0091	copper resistance D family protein	783	12	3	1569.61	3751.68	1.76719	0.821455	0.0659191	0.35049
VK055_0094	hypothetical protein	864	4	1	289.06	261.201	1.20276	0.266347	0.69816	0.866981
VK055_0095	hypothetical protein	172	3	1	230.249	57.0852	0.532991	-0.907817	0.426196	0.717454
VK055_0096	phosphatase 1 modulates phospho, signals proteinmisfolding	588	1	1	34.1276	0	0.0171558	-5.86516	0.0199913	0.197679
VK055_0097	hypothetical protein	216	8	2	1093.96	1096.35	0.915961	-0.126642	0.808111	0.926663
VK055_0098	ribosomal RNA small subunit methyltransferase F	1250	4	1	389.545	470.774	1.03812	0.0539799	0.958902	0.982388
VK055_0099	hypothetical protein	2370	22	6	2070.92	5982.61	1.98899	0.992038	0.00741742	0.109842
VK055_0100	conserved inner membrane protein	1155	8	3	644.677	1302.64	2.5885	1.37212	0.0224415	0.209031
VK055_0104	heat shock, integral membrane protein	796	2	1	221.851	263.663	5.06958	2.34187	0.00523535	0.0912685
VK055_0105	major Facilitator Superfamily protein	1233	14	4	1156.88	9049.02	1.70441	0.76927	0.0621119	0.34421
VK055_0106	kdgR transcriptional repressor	712	3	1	71.1044	7.65552	1.58506	0.664534	0.562826	0.799905
VK055_0107	yobH-like family protein	189	7	2	282.766	303.321	1.06296	0.0880932	0.883263	0.954889
VK055_0108	small protein involved in the acid stress response	129	8	3	504.59	746.608	1.27556	0.351136	0.572503	0.80727
VK055_0110	stress, member of the CspA stress protein, member of the CspA family predicted DNA-binding transcriptional regulator	189	4	1	1191.79	3805.29	2.72717	1.44741	0.0389744	0.279768
VK055_0111	essential cell division FtsI; penicillin-bindingprotein 3	1571	23	6	2687.4	4192.26	1.47891	0.564533	0.0661099	0.350605
VK055_0112	23S rRNA m1G745 methyltransferase	715	8	3	453.439	564.482	1.34333	0.425808	0.43798	0.725692
VK055_0115	manZ	766	7	2	342.107	203.544	0.825461	-0.276729	0.667765	0.853388
VK055_0116	manY	720	4	1	434.087	689.281	1.80842	0.854728	0.312688	0.644784
VK055_0117	manX	874	23	7	1743.62	1988.89	1.51857	0.602716	0.0662026	0.350605
VK055_0118	transporter associated domain protein	1404	18	5	2022.18	4778.94	1.18817	0.248735	0.522825	0.776856
VK055_0119	putative cyclic-di-GMP phosphodiesterase AdrB	1420	17	6	1199.36	1175.33	1.25241	0.324703	0.506915	0.772704
VK055_0120	L-serine ammonia-lyase	1212	5	2	335.836	390.914	3.19388	1.67531	0.0191848	0.195509
VK055_0121	NUDIX domain protein	521	8	2	171.699	246.874	1.10164	0.139648	0.812299	0.928336
VK055_0122	aminodeoxychorismate synthase, component I	1220	12	4	1733.42	784.619	0.525336	-0.928688	0.0903108	0.389802
VK055_0125	DEAD/DEAH box helicase family protein	1719	13	4	703.86	820.694	1.90066	0.926504	0.0635245	0.345981
VK055_0127	outer membrane lipo, Slp family protein	523	4	1	301.136	283.795	1.42057	0.506473	0.417927	0.712451
VK055_0128	fadD	1517	19	5	2168.82	1870.21	0.80562	-0.311828	0.434386	0.724569
VK055_0129	ribonuclease D	1004	4	1	318.978	262.228	0.942422	-0.0855542	0.896498	0.958111
VK055_0131	septum site-determining protein MinD	731	10	3	384.216	230.643	0.930283	-0.104259	0.846233	0.940566
VK055_0132	septum site-determining protein MinC	629	4	2	170.081	26.0676	0.831847	-0.265609	0.693807	0.86588
VK055_0134	fumarylacetoacetate hydrolase domain-containing protein 1	594	8	2	488.42	724.937	1.67205	0.741616	0.10906	0.417371
VK055_0135	flagellin N-methylase family protein	402	2	1	19.9189	0.420164	0.0922674	-3.43804	0.0507924	0.313535
VK055_0137	dsbBreduced	432	4	1	186.495	28.1272	1.74904	0.806561	0.434066	0.724569
VK055_0139	hypothetical protein	129	1	1	37.72	11.2751	2.35976	1.23864	0.328317	0.65439
VK055_0140	fatty acid metabolism transcriptional regulator FadR	648	1	1	1.20721	0	0.947757	-0.077411	0.939784	0.975553
VK055_0141	spoVR like family protein	1363	13	7	267.71	289.056	1.82478	0.867726	0.0649112	0.349047
VK055_0143	FAD dependent oxidoreductase family protein	1144	14	4	1548.67	8240.36	2.33206	1.2216	0.0045312	0.0833873
VK055_0144	alanine racemase	963	9	4	499.426	511.696	1.67902	0.747616	0.137392	0.452821
VK055_0145	transporter associated domain protein	1447	8	3	472.365	804.828	2.32596	1.21783	0.0684606	0.353589
VK055_0147	lytic murein transglycosylase E	453	3	1	241.888	92.1479	0.572582	-0.804446	0.512043	0.774294
VK055_0148	tonB-dependent siderophore receptor family protein	1908	24	7	1710.94	2609.44	1.63371	0.708153	0.0271736	0.232016
VK055_0149	trehalase family protein	1541	29	8	5080.04	6965.79	1.47041	0.556216	0.0523429	0.319279
VK055_0150	hypothetical protein	1296	24	7	2614.05	5391.61	1.8011	0.84888	0.010987	0.1385
VK055_0151	A predicted alpha-helical domain with a conserved ER motif family protein	807	4	1	155.972	172.753	1.59631	0.674737	0.444588	0.728641
VK055_0153	proteasome subunit	656	10	3	753.683	3104.24	2.79168	1.48113	0.0127206	0.15023
VK055_0155	hypothetical protein	286	8	2	578.108	776.862	1.45269	0.538728	0.263033	0.601549
VK055_0156	fatty acid desaturase family protein	864	20	6	1398.78	2105.58	1.45137	0.537412	0.181231	0.511576
VK055_0157	ABC transporter, phosphonate, periplasmic substrate-binding family protein	720	3	1	142.368	167.097	1.43848	0.524545	0.689468	0.863201
VK055_0160	bacterial regulatory helix-turn-helix, lysR family protein	847	3	1	319.445	43.2346	0.652627	-0.615668	0.619641	0.831224
VK055_0161	tdcB	891	11	3	1456.11	1923.71	1.41605	0.501875	0.231865	0.56967
VK055_0163	acetate kinase	1088	18	5	989.28	694.204	0.807357	-0.308721	0.463309	0.740716
VK055_0164	formate acetyltransferase	2065	38	10	3955.28	6697.27	1.219	0.285693	0.337662	0.662909
VK055_0165	ABC transporter, substrate binding protein	958	12	3	978.082	1767.58	1.38345	0.468273	0.321542	0.651085
VK055_0166	branched-chain amino acid transport system / permease component family protein	823	14	4	869.665	984.636	1.33031	0.411759	0.425834	0.717163
VK055_0167	branched-chain amino acid transport system / permease component family protein	1158	9	3	666.75	1042.69	1.09653	0.132943	0.794649	0.919851
VK055_0168	ABC transporter family protein	788	8	2	279.661	373.462	1.24928	0.321095	0.594922	0.818562
VK055_0170	putative transcriptional regulator LYSR-type	804	16	4	2603.4	2909.21	1.47734	0.563004	0.138012	0.452821
VK055_0171	phosphoenolpyruvate carboxykinase	1479	5	2	210.003	131.941	2.1838	1.12684	0.0874786	0.388327
VK055_0172	putative N-acetyltransferase	429	2	1	16.6148	8.95424	2.37785	1.24966	0.303195	0.63644
VK055_0173	putative transcriptional regulator	834	5	2	715.815	3631.48	0.696807	-0.521169	0.470178	0.744375
VK055_0174	H+ symporter family protein	1166	1	1	11.782	2.07993	0.0813299	-3.62007	0.0658797	0.35049
VK055_0175	bacterial regulatory helix-turn-helix, lysR family protein	810	5	2	806.724	701.04	0.940602	-0.0883438	0.897036	0.958111
VK055_0176	bacterial extracellular solute-binding family protein	726	15	4	1228.53	5244.83	1.38358	0.468407	0.323052	0.651085
VK055_0177	putative cold-shock protein	434	7	3	187.023	173.299	0.978871	-0.0308098	0.962933	0.983234
VK055_0178	RNA pseudouridylate synthase family protein	629	4	1	398.412	523.732	2.0283	1.02027	0.241658	0.579094
VK055_0179	hypothetical protein	486	3	1	58.8451	7.36599	0.907732	-0.139662	0.885036	0.954889
VK055_0181	hypothetical protein	145	3	1	211.656	388.612	2.8939	1.53302	0.155351	0.478309
VK055_0182	type VI secretion system protein, DUF876	1231	4	1	982.589	1523.18	1.58332	0.66295	0.379925	0.694453
VK055_0183	type IV/VI secretion system, DotU family domain protein	588	4	1	734.076	940.099	1.57128	0.651944	0.530907	0.781011
VK055_0184	ompA family protein	1528	6	2	1268.42	1643.72	0.856742	-0.223067	0.803627	0.924038
VK055_0186	valine-glycine repeat protein G	2430	34	11	2087.24	3384.93	1.62045	0.696392	0.0216548	0.207306
VK055_0187	PLD-like domain protein	1690	21	6	2411.69	5224.06	1.72495	0.786552	0.0412918	0.287053
VK055_0188	sel1 repeat family protein	1147	30	8	2068.62	3315.23	1.11734	0.160063	0.602304	0.820906
VK055_0189	sel1 repeat family protein	961	24	7	3043.15	3787.31	1.41482	0.500623	0.182883	0.512407
VK055_0190	phospholipase D family protein	1684	17	5	1191.23	1810.2	0.824504	-0.278401	0.526454	0.7787
VK055_0191	sel1 repeat family protein	1120	13	4	922.511	4305.78	1.69777	0.763638	0.0968558	0.396913
VK055_0193	putative sel1-like repeat; harboring protein	650	4	1	183.386	375.792	1.1476	0.198615	0.814927	0.928791
VK055_0194	sel1 repeat family protein	958	19	6	1281.98	1710.1	1.25494	0.327623	0.38111	0.694468
VK055_0195	hypothetical protein	880	5	2	248.013	249.128	1.24332	0.314196	0.649916	0.845786
VK055_0197	hypothetical protein	1136	46	12	2747.8	7629.23	2.01038	1.00747	0.000358004	0.0135719	Unclassified	-
VK055_0198	intracellular multiplication and human macrophage-killing family protein	3056	29	8	3216.84	5524.76	1.22755	0.295785	0.34037	0.664147
VK055_0199	type VI secretion system protein DUF879	1587	16	5	764.096	917.997	1.52011	0.604179	0.104409	0.409067
VK055_0200	type VI secretion system protein DUF1305	982	10	3	477.771	319.837	0.977564	-0.032737	0.951249	0.979648
VK055_0202	gene 25-like lysozyme family protein	399	4	1	513.815	957.204	1.9118	0.934932	0.130163	0.444147
VK055_0203	impA-related N-terminal family protein	1274	14	5	526.912	353.874	0.74313	-0.428313	0.425669	0.717163
VK055_0204	periplasmic binding and sugar binding domain of LacI family protein	823	8	2	1238.62	3741.71	1.85171	0.88886	0.0676442	0.353253
VK055_0206	50S ribosome-binding GTPase family protein	982	4	1	338.392	18.72	0.119689	-3.06263	0.00238115	0.0556187
VK055_0209	hypothetical protein	140	4	1	436.734	671.845	1.68161	0.749841	0.465223	0.741918
VK055_0211	merR regulatory family protein	942	7	4	223.817	94.8067	0.801566	-0.319107	0.711241	0.874804
VK055_0221	chaA calcium CaCA transporter	990	20	6	1427.79	2676.17	1.43179	0.517815	0.181964	0.51174
VK055_0222	chaB family protein	226	4	1	500.246	481.046	0.777294	-0.363469	0.716719	0.878097
VK055_0223	putative cation transport protein	594	4	1	220.821	910.265	3.34511	1.74205	0.0707897	0.356756
VK055_0226	dsrE/DsrF-like family protein	318	4	1	881.918	370.107	0.597338	-0.743381	0.44854	0.729639
VK055_0227	ANTAR domain protein	1063	9	3	95.8765	154.21	1.33434	0.416122	0.533665	0.78226
VK055_0228	NMT1-like family protein	1131	7	2	161.68	999.279	3.13075	1.64651	0.035765	0.268783
VK055_0230	nitrate ABC transporter, ATP-binding C and D family protein	710	4	1	240.253	473.799	0.939955	-0.089337	0.919574	0.965412
VK055_0231	nitrite reductase [NAD(P)H], small subunit	2586	20	6	1108.48	1723.58	1.49158	0.576845	0.161417	0.483144
VK055_0232	molybdopterin dinucleotide binding domain protein	2297	5	2	266.853	238.266	1.43528	0.521335	0.429244	0.720666
VK055_0233	narL transcriptional dual regulator	585	4	1	391.642	321.225	0.575429	-0.797291	0.287838	0.620819
VK055_0234	hypothetical protein	1217	12	3	1119.92	1752.74	1.30858	0.388007	0.381929	0.694468
VK055_0235	HAMP domain protein	1601	8	3	1184.93	2815.73	1.15377	0.206352	0.727618	0.88382
VK055_0236	narK MFS nitrate/nitrite antiporter	1250	4	2	259.567	506.663	2.95189	1.56164	0.0718963	0.359033
VK055_0238	nitrate reductase, alpha subunit	3369	27	8	2076.96	3559.19	1.98025	0.985681	0.00196888	0.0500531
VK055_0239	nitrate reductase, beta subunit	1382	8	3	436.483	445.876	0.88448	-0.177099	0.816982	0.928791
VK055_0241	eamA-like transporter family protein	807	10	3	615.514	984.534	1.57605	0.656313	0.184218	0.51303
VK055_0242	respiratory nitrate reductase, gamma subunit	610	8	2	1118.31	2611.17	0.827983	-0.272327	0.658584	0.848673
VK055_0245	tRNA-Tyr	76	4	1	62.4002	2784.12	4.05738	2.02055	0.0440846	0.294387
VK055_0246	formyltetrahydrofolate deformylase	758	14	4	3129.4	36660.5	2.77912	1.47463	0.00291783	0.0646871
VK055_0247	hypothetical protein	299	8	2	1263.57	2254.82	1.62238	0.698115	0.216463	0.548813
VK055_0248	patatin-like phospholipase family protein	812	8	2	1806.46	9843.73	4.13606	2.04826	0.000255835	0.0105107	Unclassified	-
VK055_0249	regulator of RpoS	912	16	4	1697.12	16838.6	5.11761	2.35547	5.94633e-08	1.18645e-05	Unclassified	-
VK055_0252	hypothetical protein	118	3	1	124.036	109.665	1.22798	0.296285	0.800467	0.921461
VK055_0253	thymidine kinase family protein	556	12	3	1915.14	1984.45	0.775949	-0.365966	0.44726	0.729639
VK055_0254	adhE	2408	35	10	2706.77	2223.67	1.39952	0.484936	0.0891148	0.389802
VK055_0255	hypothetical protein	194	4	1	392.696	405.824	2.19161	1.13199	0.166993	0.491182
VK055_0256	marC integral membrane family protein	583	9	4	524.189	813.771	3.16297	1.66128	0.00308127	0.0663698
VK055_0258	periplasmic oligopeptide-binding protein	1471	26	9	2302.98	8463.71	1.53561	0.618814	0.0681795	0.353589
VK055_0259	oppB	828	10	3	477.185	623.146	1.29942	0.377873	0.441946	0.727494
VK055_0260	binding-protein-dependent transport system innermembrane component family protein	818	13	4	360.255	536.028	0.982518	-0.0254441	0.957011	0.982388
VK055_0261	oppD	912	8	2	754.843	4526.29	1.81186	0.857469	0.157465	0.479093
VK055_0262	oligopeptide/dipeptide ABC transporter, ATP-binding, C-terminal domain protein	904	4	1	193.588	169.915	0.936464	-0.094704	0.896866	0.958111
VK055_0263	ion transport family protein	745	4	1	371.451	321.341	0.721614	-0.4707	0.552426	0.794177
VK055_0265	cardiolipin synthase	1314	14	5	2556.05	68248.3	6.29409	2.654	5.49807e-06	0.000453112	Metabolism	Lipid Metabolism
VK055_0266	hypothetical protein	124	4	1	427.28	723.583	1.62564	0.701006	0.43617	0.725181
VK055_0269	YCII-related domain protein	267	7	2	420.811	398.712	1.33656	0.418529	0.593947	0.818562
VK055_0270	tonB protein energy transducer	664	3	2	36.4506	1.43011	0.12157	-3.04014	0.00228268	0.0545936
VK055_0271	phosphotransferase enzyme family protein	785	11	4	418.885	443.059	1.53613	0.619302	0.197298	0.526834
VK055_0272	hypothetical protein	256	3	1	274.885	338.117	2.81525	1.49326	0.0631597	0.345981
VK055_0273	hexose kinase, 1-phosphofructokinase family protein	839	4	1	108.942	168.024	1.77323	0.826382	0.236961	0.573833
VK055_0274	hypothetical protein	653	11	3	550.778	3247.11	1.91001	0.93358	0.0730536	0.360262
VK055_0284	pyridine nucleotide-disulfide oxidoreductase family protein	1128	12	3	683.479	2183.58	1.58875	0.667888	0.208127	0.538531
VK055_0285	bacterial regulatory helix-turn-helix, lysR family protein	823	8	2	398.819	445.212	1.01021	0.0146516	0.98161	0.990493
VK055_0286	citrate transporter family protein	1290	10	3	707.563	4778.33	0.952445	-0.0702921	0.916666	0.963834
VK055_0287	btuC	888	2	1	46.6707	50.3074	1.69405	0.760476	0.470869	0.744707
VK055_0288	metQ	720	12	3	409.606	490	1.63939	0.713159	0.150584	0.471165
VK055_0289	putative glutathione peroxidase	496	4	1	571.34	486.822	1.44368	0.529756	0.46239	0.739941
VK055_0290	vitamin B12 import ATP-binding protein BtuD	675	4	1	197.565	174.933	0.40283	-1.31176	0.121636	0.433542
VK055_0292	hypothetical protein	1298	13	4	1405.58	2705.26	1.63775	0.711715	0.095591	0.394976
VK055_0294	3-deoxy-7-phosphoheptulonate synthase	942	16	4	1679.75	2576.76	1.45675	0.542749	0.188717	0.518504
VK055_0295	putative phosphotransferase	750	7	2	188.753	53.1628	2.08799	1.06212	0.232238	0.57008
VK055_0297	phosphoenolpyruvate synthase	2141	21	7	1988.79	8991.29	1.20015	0.263209	0.520617	0.776419
VK055_0298	hypothetical protein	151	4	1	1382.18	3818.7	1.21608	0.282237	0.689905	0.863463
VK055_0299	hypothetical protein	1001	26	7	1219.52	1321.09	1.11235	0.153605	0.675693	0.856134
VK055_0300	4Fe-4S dicluster domain protein	2751	20	6	952.112	1946.59	2.09108	1.06425	0.00562381	0.0954405
VK055_0304	hypothetical protein	882	12	4	766.952	665.487	0.730695	-0.452659	0.443241	0.72836
VK055_0305	cobalamin-independent synthase, Catalytic domainprotein	928	9	3	858.539	1007.04	0.636013	-0.652872	0.237462	0.574119
VK055_0306	major Facilitator Superfamily protein	1069	2	1	10.2612	0.420164	0.177849	-2.49128	0.0610704	0.341576
VK055_0307	ABC transporter family protein	685	2	1	147.726	525.738	6.0024	2.58554	0.011016	0.1385
VK055_0308	fecCD transport family protein	934	6	2	252.734	183.517	1.63882	0.71266	0.366833	0.685336
VK055_0309	periplasmic binding family protein	872	7	2	342.453	302.5	0.808059	-0.307468	0.672951	0.854659
VK055_0310	bacterial regulatory helix-turn-helix, lysR family protein	820	4	1	123.795	51.182	0.467162	-1.098	0.1862	0.515245
VK055_0311	short chain dehydrogenase family protein	896	10	3	975.595	1265	0.847285	-0.239081	0.65587	0.848469
VK055_0312	bacterial regulatory, tetR family protein	483	9	3	534.419	479.269	0.832476	-0.26452	0.674796	0.855283
VK055_0313	efflux transporter, RND family, MFP subunit	999	3	1	117.597	83.5224	1.59156	0.670441	0.394627	0.703021
VK055_0314	acrB/AcrD/AcrF family protein	2783	19	5	1391.72	2031.93	1.4785	0.564136	0.136949	0.451848
VK055_0315	L-lactate dehydrogenase	1066	24	6	2534.52	4696.42	1.35483	0.438117	0.205471	0.536534
VK055_0316	bacterial regulatory, tetR family protein	569	8	2	559.361	452.567	0.925723	-0.111347	0.850326	0.94144
VK055_0320	feS assembly protein SufB	1339	24	7	1734.44	2465.78	1.18626	0.246415	0.520564	0.776419
VK055_0321	feS assembly ATPase SufC	672	6	2	358.731	166.69	0.814503	-0.296007	0.625908	0.833738
VK055_0322	feS assembly protein SufD	1147	7	2	228.338	83.4948	0.579667	-0.786703	0.352482	0.673179
VK055_0323	cysteine desulfurase	1098	12	3	1035.43	1380.71	1.13163	0.178399	0.70861	0.873607
VK055_0324	cysteine desulfuration protein sufE	375	7	2	380.164	432.518	0.948346	-0.0765142	0.912741	0.961969
VK055_0325	putative L,D-transpeptidase YcfS	888	3	1	149.828	272.702	3.24569	1.69853	0.0809263	0.37551
VK055_0328	hypothetical protein	143	8	2	1061.09	2468.01	1.74121	0.80009	0.141378	0.457699
VK055_0330	bacterial regulatory, tetR family protein	575	9	3	960.394	1235.57	0.892019	-0.164853	0.798744	0.921461
VK055_0331	xylose isomerase-like TIM barrel family protein	1736	9	3	583.297	883.333	1.77371	0.82677	0.135858	0.451788
VK055_0332	major Facilitator Superfamily protein	1190	22	6	1747.27	4333.53	1.56218	0.64356	0.0718603	0.359033
VK055_0333	thiF family protein	753	15	4	820.78	1046.01	1.73425	0.794315	0.0859096	0.386882
VK055_0334	ABC transporter family protein	675	8	2	633.988	1288.83	2.33744	1.22493	0.00900714	0.128369
VK055_0335	bacterial extracellular solute-binding family protein	669	15	4	852.004	1014.17	1.4529	0.538934	0.159511	0.481535
VK055_0336	fecCD transport family protein	882	8	2	482.886	3257.6	3.84868	1.94436	0.0014128	0.039151	Unclassified	-
VK055_0337	periplasmic binding family protein	953	4	2	122.459	905.204	3.17541	1.66694	0.183474	0.512407
VK055_0338	bacterial transcriptional regulator family protein	731	3	1	167.948	120.85	2.04113	1.02937	0.309152	0.643431
VK055_0339	3-(3-hydroxy-phenyl)propionate/3-hydroxycinnamic acid hydroxylase	1498	24	7	2531.79	4690.03	1.59456	0.67316	0.0460822	0.301723
VK055_0340	2,3-dihydroxyphenylpropionate/2, 3-dihydroxicinnamic acid 1,2-dioxygenase	850	4	1	335.661	353.07	1.25804	0.331177	0.649025	0.845786
VK055_0341	2-hydroxy-6-oxononadienedioate/2-hydroxy-6- oxononatrienedioate hydrolase	780	7	2	617.596	684.73	1.09445	0.130204	0.793784	0.919803
VK055_0342	2-keto-4-pentenoate hydratase	729	4	1	909.317	2455.3	1.057	0.0799707	0.906389	0.9601
VK055_0343	acetaldehyde dehydrogenase	855	4	1	134.244	915.622	3.20378	1.67977	0.073845	0.36166
VK055_0344	4-hydroxy-2-oxovalerate aldolase	915	30	8	3152.62	7530.95	2.39703	1.26125	2.81668e-05	0.00184104	Metabolism	Amino Acid Metabolism
VK055_0345	sugar (and other) transporter family protein	1044	12	3	806.904	1059.91	1.69709	0.763063	0.16085	0.48297
VK055_0348	cysteine dioxygenase type I	542	4	2	154.357	50.2659	0.730485	-0.453073	0.6993	0.867489
VK055_0349	bacterial regulatory helix-turn-helix, lysR family protein	804	4	1	448.845	603.82	1.08613	0.119191	0.863823	0.946341
VK055_0350	luciferase-like monooxygenase family protein	977	3	1	340.641	3786.07	2.74382	1.45618	0.331971	0.656582
VK055_0352	ABC transporter, substrate-binding, aliphatic sulfonates family protein	866	8	2	679.889	1161.88	0.768089	-0.380654	0.505851	0.772014
VK055_0353	NMT1-like family protein	934	4	1	1064.92	2180.25	2.41054	1.26935	0.0483837	0.307432
VK055_0354	binding-protein-dependent transport system innermembrane component family protein	896	12	3	1285.15	3519.89	1.70816	0.772444	0.0914391	0.389802
VK055_0356	tonB-dependent siderophore receptor family protein	1865	27	8	2668.01	6219.83	1.39055	0.475656	0.123151	0.433919
VK055_0358	putative siderophore transport system ATP-binding protein yusV	739	4	1	332.442	928.564	1.37659	0.461095	0.647548	0.845179
VK055_0361	putative ferrichrome-binding protein	858	7	2	462.659	564.677	2.27951	1.18873	0.0837644	0.382318
VK055_0364	amino ABC transporter, permease, 3-TM region, His/Glu/Gln/Arg/opine family domain protein	688	3	1	199.439	415.398	3.1965	1.67649	0.143811	0.461679
VK055_0365	amino acid ABC transporter	650	4	1	733.508	3153.66	1.81339	0.858692	0.340309	0.664147
VK055_0366	hypothetical protein	529	9	3	643.514	668.452	1.36625	0.450216	0.394454	0.703021
VK055_0367	glyoxalase/Bleomycin resistance /Dioxygenase superfamily protein	353	4	1	306.48	140.431	1.51293	0.597347	0.522235	0.776856
VK055_0368	sugar (and other) transporter family protein	1071	13	4	931.96	1144.27	1.20675	0.271124	0.537036	0.783642
VK055_0369	glyoxalase/Bleomycin resistance /Dioxygenase superfamily protein	364	6	2	112.042	23.8703	0.446659	-1.16276	0.116841	0.427139
VK055_0370	major Facilitator Superfamily protein	1080	9	3	580.199	308.231	0.395581	-1.33796	0.0899224	0.389802
VK055_0371	amidohydrolase family protein	1042	12	3	522.444	689.848	1.76393	0.818795	0.071977	0.359033
VK055_0372	formate dehydrogenase, alpha subunit	1935	19	5	1173.91	2052.31	1.78122	0.832866	0.0400661	0.282325
VK055_0375	bacterial extracellular solute-binding family protein	980	15	5	1525.16	1956.3	1.25547	0.328225	0.436388	0.725181
VK055_0376	binding-protein-dependent transport system innermembrane component family protein	1593	7	2	340.284	308.962	0.945703	-0.0805402	0.898107	0.958537
VK055_0379	CRISPR-associated helicase Cas3	2157	31	9	1943.29	13015	1.46341	0.549334	0.0788567	0.372286
VK055_0380	CRISPR type I-E/ECOLI-associated protein CasA/Cse1	1371	28	8	2234.01	3271.45	1.56376	0.645023	0.0435705	0.294387
VK055_0382	CRISPR-associated protein Cas6/Cse3/CasE, subtype I-E/ECOLI	542	12	3	507.282	589.142	1.03809	0.0539294	0.906594	0.9601
VK055_0383	CRISPR-associated protein Cas7/Cse4/CasC, subtype I-E/ECOLI	877	16	4	984.589	1327.67	2.41475	1.27187	0.00840474	0.121612
VK055_0384	CRISPR-associated protein Cas5/CasD, subtype I-E/ECOLI	626	15	4	1689.81	2311.31	1.88969	0.918151	0.0414186	0.287053
VK055_0385	CRISPR-associated endonuclease Cas1	788	12	4	823.283	444.572	1.18475	0.244578	0.642981	0.843508
VK055_0386	CRISPR-associated endoribonuclease Cas2, subtypeI-E/ECOLI	216	4	2	51.1532	8.39536	0.908685	-0.138148	0.888166	0.95557
VK055_0387	hypothetical protein	1004	21	6	1272.1	3200.64	2.2035	1.1398	0.00167483	0.0440921	Unclassified	-
VK055_0388	hypothetical protein	615	5	2	448.567	745.283	0.776393	-0.365142	0.661797	0.849889
VK055_0389	glyoxalase/Bleomycin resistance /Dioxygenase superfamily protein	334	2	1	49.2415	12.9344	1.59505	0.673601	0.397918	0.704909
VK055_0390	gluconate 2-dehydrogenase subunit 3	677	2	1	54.6272	5.13419	0.263879	-1.92205	0.126197	0.440088
VK055_0391	gluconate 2-dehydrogenase flavoprotein	1606	23	6	1557.59	3512.01	2.05409	1.0385	0.00163226	0.0435767	Metabolism	Carbohydrate Metabolism
VK055_0392	gluconate 2-dehydrogenase cytochrome c subunit	1198	4	1	433.848	651.552	1.49651	0.581605	0.355789	0.675837
VK055_0395	ccmC	664	12	3	1080.07	1662.87	0.844103	-0.244509	0.613851	0.829818
VK055_0397	ccmE	413	10	3	591.637	671.433	1.39893	0.484326	0.4037	0.706344
VK055_0398	cytochrome c-type biogenesis protein CcmF	1757	7	2	220.882	260.706	0.838035	-0.254918	0.692956	0.865567
VK055_0399	disulfide oxidoreductase, DsbE subfamily protein	499	12	3	1051.56	3310.96	2.56152	1.357	0.00921428	0.129577
VK055_0400	cytochrome c-type biogenesis protein CcmH	402	3	1	270.062	226.446	1.76956	0.823387	0.464315	0.741145
VK055_0402	bacterial regulatory helix-turn-helix, AraC family protein	834	8	2	692.922	1386.06	1.03248	0.0461185	0.939325	0.975553
VK055_0403	oxidoreductase, aldo/keto reductase family	766	4	1	152.97	192.468	1.31855	0.398951	0.581469	0.812215
VK055_0404	alpha/beta hydrolase family protein	1042	8	2	1073.21	1336.88	0.624414	-0.679426	0.262405	0.600712
VK055_0405	isochorismatase family protein	650	12	3	543.168	1752.61	2.12011	1.08414	0.0303103	0.249254
VK055_0406	diacetyl reductase (S-acetoin forming)	693	8	2	1240.81	12333.8	1.82831	0.870513	0.229667	0.567806
VK055_0407	acetolactate synthase, catabolic	1512	7	2	317.001	415.652	1.62206	0.697826	0.215529	0.547269
VK055_0409	bacterial regulatory helix-turn-helix, lysR family protein	785	4	1	160.662	124.424	0.728214	-0.457567	0.60902	0.826636
VK055_0410	beta-D-hydroxybutyrate dehydrogenase	693	4	1	383.256	815.165	1.98996	0.992738	0.217468	0.550085
VK055_0412	NAD-dependent glycerol-3-phosphate dehydrogenasefamily protein	831	7	2	329.734	436.232	1.6558	0.727528	0.266939	0.60485
VK055_0414	3-oxoacid CoA-transferase, B subunit	591	4	1	106.891	195.984	1.80402	0.851217	0.250179	0.586042
VK055_0415	3-oxoacid CoA-transferase, A subunit	637	7	2	406.757	651.963	2.15961	1.11077	0.0230762	0.212899
VK055_0418	hypothetical protein	818	8	2	461.554	690.203	0.940642	-0.0882821	0.903877	0.9601
VK055_0420	putative chromate transporter	135	4	1	84.448	49.946	0.756052	-0.403444	0.615688	0.83063
VK055_0421	FAD binding domain protein	1279	16	4	768.822	1531.15	1.54491	0.627521	0.0738975	0.36166
VK055_0422	binding-protein-dependent transport system innermembrane component family protein	734	5	2	533.377	715.232	0.829882	-0.269021	0.69207	0.865031
VK055_0424	NMT1/THI5 like family protein	885	15	4	919.811	1382.29	1.44335	0.529423	0.163609	0.486923
VK055_0425	creatinine amidohydrolase family protein	793	3	1	39.0802	236.932	2.46507	1.30163	0.310689	0.644268
VK055_0426	endoribonuclease L-PSP family protein	432	9	3	347.894	624.451	2.30945	1.20755	0.0383825	0.276638
VK055_0428	2Fe-2S iron-sulfur cluster binding domain protein	872	23	7	1373.62	1955.96	1.29347	0.37125	0.291131	0.623898
VK055_0432	amidohydrolase family protein	1277	3	1	517.43	531.838	1.76999	0.82374	0.440389	0.727257
VK055_0433	2OG-Fe(II) oxygenase superfamily protein	891	4	1	266.481	394.553	1.00416	0.00599236	0.994504	0.998752
VK055_0434	survival SurE family protein	459	16	4	875.119	2538.06	1.50985	0.594403	0.171676	0.497571
VK055_0435	EAL domain protein	1358	20	5	1085.04	3491.41	1.9192	0.940505	0.0149859	0.165926
VK055_0436	mltA-interacting MipA family protein	691	22	6	1536.68	3056.45	1.7766	0.829121	0.00995873	0.135972
VK055_0437	transcriptional regulatory, C terminal family protein	629	8	2	537.792	370.808	1.78845	0.838713	0.179872	0.509574
VK055_0438	HAMP domain protein	1055	6	3	229.296	559.535	1.66639	0.736724	0.268315	0.605826
VK055_0439	efflux transporter, RND family, MFP subunit	1053	8	2	624.079	684.107	1.43602	0.522079	0.281621	0.614881
VK055_0440	acrB/AcrD/AcrF family protein	2778	41	13	3099.25	6488.29	1.99636	0.997369	8.07812e-05	0.00437488	Unclassified	-
VK055_0441	transposase family protein	270	7	2	602.328	906.965	1.95544	0.967493	0.111458	0.418838
VK055_0442	integrase core domain protein	780	8	2	322.464	1090.78	1.00512	0.00736764	0.992606	0.99785
VK055_0443	alpha-ketoglutarate permease	1112	27	7	1200.29	2098.74	1.72103	0.78327	0.0092633	0.129584
VK055_0444	xylose isomerase-like TIM barrel family protein	858	18	6	848.518	2196.07	1.17891	0.237454	0.61421	0.829818
VK055_0446	pfkB carbohydrate kinase family protein	834	9	3	488.599	613.46	2.02027	1.01455	0.0742484	0.361794
VK055_0447	bacterial regulatory helix-turn-helix, lysR family protein	831	3	1	64.1671	24.6556	0.551331	-0.859009	0.370176	0.68791
VK055_0448	major Facilitator Superfamily protein	1379	12	3	505.034	443.613	0.797967	-0.325599	0.52613	0.7787
VK055_0450	dinB family protein	440	24	7	2348.97	5825.75	1.0101	0.0144939	0.968096	0.985698
VK055_0451	putative inner membrane protein	475	11	3	1083.31	1747.64	1.20788	0.272476	0.609398	0.826698
VK055_0452	oligopeptide/dipeptide ABC transporter, ATP-binding, C-terminal domain protein	874	8	3	499.37	587.048	0.657735	-0.604422	0.364861	0.684733
VK055_0454	binding-protein-dependent transport system innermembrane component family protein	853	10	3	452.114	374.981	1.65824	0.729655	0.176954	0.506897
VK055_0456	bacterial extracellular solute-binding, 5 Middlefamily protein	1533	12	3	1071.63	2168.38	1.14607	0.196697	0.663701	0.851029
VK055_0460	lysE type translocator family protein	567	8	2	498.669	208.687	0.39802	-1.32909	0.092729	0.389802
VK055_0463	hypothetical protein	645	4	1	276.753	455.642	1.05264	0.0740142	0.926385	0.969074
VK055_0465	metallo-beta-lactamase superfamily protein	753	3	1	43.4104	665.443	5.80559	2.53744	0.00599642	0.0976364
VK055_0466	putative aBC-type sugar transport system protein	464	8	2	776.087	1710.81	2.01251	1.00899	0.0796295	0.373146
VK055_0468	bacterial regulatory helix-turn-helix, lysR family protein	796	4	2	175.755	64.8594	0.770353	-0.376409	0.702346	0.870129
VK055_0469	short chain dehydrogenase family protein	666	8	2	355.986	597.266	1.32198	0.402698	0.53993	0.785146
VK055_0475	acid shock repeat family protein	367	4	1	203.736	696.043	4.66858	2.22298	0.0193423	0.195928
VK055_0476	MATE efflux family protein	1236	5	2	203.146	504.785	1.71894	0.781516	0.198952	0.5278
VK055_0478	cfa	1034	22	7	766.991	586.137	0.985905	-0.0204797	0.958544	0.982388
VK055_0479	drug resistance transporter, Bcr/CflA subfamily protein	999	8	3	360.377	8256.71	1.11008	0.150667	0.845575	0.940566
VK055_0480	periplasmic binding and sugar binding domain of LacI family protein	877	9	3	358.234	508.285	2.00359	1.00259	0.0882254	0.389802
VK055_0481	major Facilitator Superfamily protein	1050	13	4	1626.48	3150.21	1.77009	0.823821	0.0499944	0.312238
VK055_0482	sodB	523	7	2	369.203	508.398	1.51081	0.595326	0.367326	0.685639
VK055_0483	hypothetical protein	785	10	3	1137.96	1217.91	1.28288	0.359389	0.511511	0.774215
VK055_0485	monothiol glutaredoxin, Grx4 family	313	3	1	161.152	28.5516	0.57993	-0.786049	0.460996	0.738646
VK055_0487	lactoylglutathione lyase	367	7	2	353.547	718.877	2.74779	1.45827	0.00504079	0.0902335
VK055_0488	pentaerythritol tetranitrate reductase	988	6	2	291.871	270.07	1.00029	0.000424412	0.999479	0.999479
VK055_0489	nemR DNA binding transcriptional repressor	483	4	1	1090.74	1361.63	1.25346	0.325913	0.634916	0.83946
VK055_0491	aldo/keto reductase family protein	807	13	4	1138.31	1560.18	1.85402	0.890657	0.0676501	0.353253
VK055_0492	fusaric acid resistance family protein	1822	2	1	1.48797	13.3674	9.16403	3.19598	0.00143238	0.039349	Unclassified	-
VK055_0493	superoxide dismutase	394	3	1	210.97	164.936	1.48642	0.571837	0.445142	0.728641
VK055_0494	efflux transporter, RND family, MFP subunit	807	3	1	148.621	1290.16	4.50628	2.17194	0.0280565	0.237947
VK055_0495	hypothetical protein	189	5	2	66.1821	217.664	3.10679	1.63543	0.026922	0.230387
VK055_0497	diguanylate cyclase domain protein	1225	11	3	724.338	1204.04	1.31397	0.393935	0.495554	0.766168
VK055_0499	anhydro-N-acetylmuramic acid kinase	988	4	1	138.049	529.538	3.54988	1.82777	0.0374831	0.275919
VK055_0500	inhibitor of c-type lysozyme, predicted lipoprotein	291	11	3	860.021	1635.96	1.17124	0.228031	0.688308	0.862891
VK055_0503	pyridoxal kinase	774	4	1	283.496	155.782	0.387355	-1.36827	0.264633	0.602898
VK055_0505	tppB peptide POT Transporter	1325	5	2	69.7536	129.756	1.95478	0.967003	0.268761	0.60611
VK055_0506	hypothetical protein	194	4	1	532.713	9460.69	1.35087	0.433888	0.668318	0.853388
VK055_0508	endonuclease III	572	4	1	362.842	2427.99	2.30782	1.20653	0.0807108	0.374969
VK055_0509	electron transport complex, RnfABCDGE type, E subunit	629	6	2	401.622	106.847	1.05456	0.0766414	0.915101	0.963117
VK055_0510	electron transport complex, RnfABCDGE type, G subunit	558	3	1	74.8479	5.36363	0.264592	-1.91816	0.197913	0.526834
VK055_0511	electron transport complex, RnfABCDGE type, D subunit	947	9	3	357.953	84.6508	0.867735	-0.204674	0.718621	0.878552
VK055_0512	electron transport complex, RnfABCDGE type, C subunit	1944	8	2	321.398	167.124	0.686339	-0.543008	0.305933	0.640416
VK055_0514	electron transport complex, RnfABCDGE type, A subunit	523	5	2	180.244	134.117	0.741845	-0.43081	0.597767	0.819216
VK055_0515	hypothetical protein	396	14	4	1154.79	2793.66	1.52378	0.607655	0.224523	0.562196
VK055_0516	hemolysin expression modulating family protein	243	8	3	106.946	13.7656	0.370586	-1.43212	0.0480213	0.307432
VK055_0517	beta-galactosidase	1233	23	8	2269.51	4883.22	1.87037	0.903322	0.00380647	0.0765519
VK055_0518	putative oxidoreductase	936	12	3	1667.7	3026.76	1.31702	0.397279	0.373525	0.690875
VK055_0519	adenosine deaminase	901	6	2	77.1996	82.1866	1.57247	0.653037	0.3552	0.675777
VK055_0520	major Facilitator Superfamily protein	1039	11	3	1379.53	3721.9	1.8253	0.868137	0.0512147	0.313659
VK055_0521	hypothetical protein	345	6	2	193.136	301.646	1.45925	0.545227	0.511786	0.774215
VK055_0522	hypothetical protein	167	8	2	677.877	363.298	1.03655	0.0517919	0.939417	0.975553
VK055_0523	putative rND multidrug efflux transporter MexD	326	3	1	57.6367	19.9273	1.88122	0.911672	0.516966	0.775101
VK055_0524	prokaryotic cytochrome b561 family protein	475	3	1	27.6039	4.71227	0.393857	-1.34426	0.407304	0.706685
VK055_0525	metal-sensitive transcriptional repressor familyprotein	248	1	1	4.93952	0	0.114123	-3.13134	0.0924817	0.389802
VK055_0526	S-(hydroxymethyl)glutathione dehydrogenase/classIII alcohol dehydrogenase	1007	25	7	1745.57	6106.67	2.085	1.06004	0.0020926	0.0524505
VK055_0527	quinate/shikimate dehydrogenase (Pyrroloquinoline-quinone)	2135	15	4	829.712	483.296	1.04073	0.0575948	0.902276	0.960014
VK055_0528	bacterial regulatory helix-turn-helix, lysR family protein	831	4	2	92.7169	95.7165	0.469723	-1.09012	0.273696	0.609984
VK055_0529	protocatechuate 3,4-dioxygenase, alpha subunit	558	7	2	200.585	285.856	1.39917	0.484571	0.449986	0.729639
VK055_0530	protocatechuate 3,4-dioxygenase, beta subunit	666	15	4	1981.78	4184.8	1.74756	0.805345	0.0335364	0.262946
VK055_0531	hypothetical protein	1209	8	2	673.518	1571.51	1.42914	0.51515	0.345873	0.666941
VK055_0532	alpha/beta hydrolase fold family protein	1355	20	6	938.987	1124.93	1.71584	0.778913	0.0399241	0.282325
VK055_0533	benzyl alcohol dehydrogenase	974	10	3	426.553	688.003	1.57589	0.656164	0.244121	0.582495
VK055_0534	glucan biosynthesis protein D	1490	13	4	641.698	1211.57	1.3859	0.470819	0.255038	0.592194
VK055_0536	ribosomal-protein-L12-serine acetyltransferase	521	3	1	160.455	79.4197	1.45284	0.538871	0.622835	0.832503
VK055_0537	C4-dicarboxylate transporter/malic acid transport family protein	904	6	2	378.855	600.512	1.79929	0.847428	0.218473	0.551786
VK055_0538	tellurite resistance protein TehB	531	3	1	44.8153	9.66858	0.870531	-0.200033	0.846695	0.940566
VK055_0540	hypothetical protein	602	4	1	95.7842	89.6312	0.657271	-0.605439	0.482696	0.754448
VK055_0543	bacterial regulatory helix-turn-helix, AraC family protein	783	28	8	1454.03	3003.38	1.42502	0.510987	0.144682	0.46247
VK055_0544	transcriptional regulator, HTH_3 family	513	4	1	120.654	1082.55	1.78704	0.837568	0.44991	0.729639
VK055_0545	hypothetical protein	151	4	1	267.925	477.453	1.93547	0.952682	0.128135	0.443211
VK055_0546	putative peptidase	1765	6	2	321.183	898.306	2.70121	1.4336	0.0996798	0.401579
VK055_0549	hypothetical protein	113	4	1	591.625	3354.03	1.83504	0.875808	0.351919	0.672606
VK055_0550	cytochrome d ubiquinol oxidase, subunit II	909	4	1	666.035	580.111	0.860664	-0.216478	0.789271	0.917098
VK055_0551	bacterial Cytochrome Ubiquinol Oxidase family protein	1258	9	3	453.433	6017.02	4.44386	2.15181	0.000422305	0.0151446	Metabolism, Environmental Information Processing	Energy Metabolism, Signal Transduction
VK055_0552	fused predicted DNA-binding transcriptional regulator and predicted amino transferase	1271	8	2	537.615	914.898	1.99883	0.999156	0.0310046	0.253863
VK055_0553	bacterial extracellular solute-binding family protein	1031	4	1	49.6238	94.3126	1.52797	0.61162	0.417355	0.712451
VK055_0554	ABC transporter family protein	912	2	1	72.5028	7.99536	0.650546	-0.620278	0.453881	0.732842
VK055_0555	binding-protein-dependent transport system innermembrane component family protein	837	11	3	731.623	1006.64	2.03745	1.02677	0.0407044	0.284857
VK055_0556	binding-protein-dependent transport system innermembrane component family protein	726	12	4	520.16	711.333	1.61764	0.69389	0.14857	0.467797
VK055_0557	1-pyrroline dehydrogenase	1285	15	4	1467.23	3078.69	1.77505	0.827858	0.0840072	0.382318
VK055_0558	hypothetical protein	110	3	1	125.986	50.6241	1.06527	0.0912159	0.933828	0.972567
VK055_0559	hypothetical protein	226	7	2	461.626	3446.37	1.60517	0.682725	0.277519	0.612819
VK055_0561	alpha/beta hydrolase fold family protein	675	8	3	302.097	293.065	1.80893	0.855139	0.138867	0.453832
VK055_0562	aldehyde dehydrogenase family protein	1290	5	2	61.636	118.63	1.35119	0.434235	0.650072	0.845786
VK055_0563	dppA	1439	24	6	8177.48	209943	1.45162	0.537666	0.137829	0.452821
VK055_0564	hypothetical protein	210	4	1	137.01	301.127	1.74931	0.806783	0.250587	0.586042
VK055_0565	putative inner membrane protein	405	4	1	136.607	153.964	2.28842	1.19435	0.176832	0.506897
VK055_0566	putative acyltransferase	467	5	2	173.251	184.627	0.4459	-1.16521	0.185572	0.51388
VK055_0567	helix-turn-helix family protein	523	4	1	303.707	555.037	2.1743	1.12055	0.0785761	0.371424
VK055_0568	zinc-binding dehydrogenase family protein	934	7	3	415.234	279.885	0.489557	-1.03045	0.070158	0.356756
VK055_0569	ribonucleoside hydrolase 1	842	3	1	47.7417	22.9015	0.379979	-1.39601	0.17933	0.509574
VK055_0572	amidohydrolase family protein	1536	11	3	260.314	800.842	2.06558	1.04655	0.0715029	0.358219
VK055_0573	tonB dependent receptor family protein	1895	22	6	1200.16	3521.93	1.54176	0.624576	0.0916441	0.389802
VK055_0574	hypothetical protein	955	9	3	523.584	167.778	0.69307	-0.528927	0.356903	0.676692
VK055_0575	putative lipoprotein	218	4	1	235.576	304.954	1.437	0.523058	0.438961	0.726364
VK055_0576	amino acid permease family protein	1309	16	5	1957.09	4238.65	1.78286	0.834196	0.0489458	0.308383
VK055_0577	bacterial regulatory helix-turn-helix, lysR family protein	799	4	1	418.487	1859.64	1.7576	0.813604	0.468477	0.743789
VK055_0578	shikimate kinase family protein	496	7	2	260.185	257.183	0.500389	-0.998878	0.234253	0.571449
VK055_0579	luciferase oxidoreductase, group 1 family protein	907	1	1	7.63381	0.748536	0.112304	-3.15452	0.133079	0.449002
VK055_0580	hypothetical protein	1009	4	1	63.4296	26.789	1.08621	0.119301	0.914551	0.963117
VK055_0581	putative monooxygenase moxC	1131	10	3	792.444	1407.73	2.00952	1.00685	0.0250109	0.220978
VK055_0582	bacterial extracellular solute-binding, 3 familyprotein	839	5	2	416.262	8440.57	2.71778	1.44243	0.228057	0.566324
VK055_0583	acetyltransferase family protein	459	4	1	274.214	305.532	0.914269	-0.12931	0.879791	0.954889
VK055_0585	ABC transporter family protein	702	18	5	813.871	2745.58	1.58093	0.66077	0.161473	0.483144
VK055_0586	bacterial extracellular solute-binding, 3 familyprotein	791	12	4	518.618	1073.79	1.73549	0.795342	0.1044	0.409067
VK055_0587	glutathione S-transferase, N-terminal domain protein	556	6	2	89.7152	78.2393	0.953782	-0.0682686	0.922609	0.966992
VK055_0588	tautomerase pptA	205	4	1	163.168	323.783	2.15503	1.10771	0.182293	0.51224
VK055_0589	helix-turn-helix family protein	267	5	2	632.742	940.489	1.2061	0.270348	0.679076	0.857689
VK055_0591	sucrose porin	1455	7	3	232.663	71.9973	0.763991	-0.388373	0.577942	0.809746
VK055_0592	sugar (Glycoside-Pentoside-Hexuronide) transporter domain protein	1244	24	6	2058.03	2575.72	1.33772	0.419774	0.182547	0.51224
VK055_0594	cupin domain protein	742	10	3	538.309	1140.35	1.69709	0.763063	0.193123	0.522575
VK055_0596	ABC transporter family protein	634	4	1	218.966	207.144	0.704283	-0.505773	0.609763	0.826698
VK055_0597	bacterial extracellular solute-binding family protein	872	7	2	285.786	510.027	1.92676	0.946173	0.0640123	0.345981
VK055_0598	binding-protein-dependent transport system innermembrane component family protein	1490	19	5	1271.13	1411.36	1.09579	0.131965	0.739241	0.889788
VK055_0599	arylamine N-acetyltransferase	761	7	2	216.424	337.995	1.74936	0.806829	0.106453	0.412222
VK055_0600	respiratory nitrate reductase, gamma subunit	612	7	2	471.086	502.228	1.43841	0.524479	0.399619	0.705148
VK055_0601	nitrate reductase molybdenum cofactor assembly chaperone	626	4	1	253.677	406.127	1.87658	0.908109	0.191359	0.520031
VK055_0602	nitrate reductase, beta subunit	1390	16	6	1111.78	1808.27	1.0546	0.0766893	0.885962	0.954889
VK055_0603	nitrate reductase, alpha subunit	3366	34	10	2029.73	2638.6	1.39604	0.481339	0.104756	0.409067
VK055_0604	narK MFS nitrate/nitrite antiporter	1244	11	3	1169.07	2263.03	2.29934	1.20122	0.0081589	0.118963
VK055_0605	bacterial regulatory, tetR family protein	518	8	2	1023.66	6292.01	4.30545	2.10616	0.00012244	0.00595089	Unclassified	-
VK055_0606	bacterial transcriptional regulator family protein	718	4	1	546.264	1189.91	1.6639	0.734571	0.273445	0.609984
VK055_0607	major Facilitator Superfamily protein	1336	11	3	338.227	440.548	1.31215	0.391935	0.469881	0.744375
VK055_0610	catechol 1,2-dioxygenase	834	19	6	873.65	1027.06	1.68445	0.752279	0.0417599	0.28784
VK055_0611	2-halobenzoate 1,2-dioxygenase large subunit	1244	15	4	1078.04	1362.62	1.10376	0.142423	0.729128	0.884535
VK055_0612	benzoate 1,2-dioxygenase, small subunit	437	7	3	345.574	101.767	0.32125	-1.63823	0.0939181	0.391841
VK055_0613	benzoate 1,2-dioxygenase electron transfer component	915	7	2	583.172	498.401	0.383034	-1.38445	0.120711	0.432121
VK055_0614	aromatic amino acid exporter	791	7	2	166.349	336.624	0.922364	-0.116592	0.85548	0.942865
VK055_0616	molybdopterin oxidoreductase family protein	529	7	2	290.459	627.651	2.69927	1.43257	0.0448298	0.297795
VK055_0617	formate dehydrogenase, alpha subunit	2170	20	7	1068.25	738.657	0.797796	-0.325909	0.426549	0.717731
VK055_0618	formate dehydrogenase, beta subunit	796	11	3	924.212	4133.43	2.22172	1.15168	0.0108819	0.1385
VK055_0619	formate dehydrogenase, gamma subunit	591	15	4	1424.01	2842.09	1.76742	0.821641	0.0613468	0.342512
VK055_0622	polyphosphate kinase 2	737	11	3	501.81	914.128	1.97695	0.983273	0.0498994	0.312238
VK055_0624	sugar (and other) transporter family protein	1039	13	5	555.741	2869.15	1.32578	0.406839	0.443167	0.72836
VK055_0625	hypothetical protein	982	6	2	208.896	134.589	2.152	1.10568	0.0773381	0.366944
VK055_0627	nickel import ATP-binding protein NikE	1455	8	3	290.063	580.205	2.21018	1.14417	0.123506	0.433919
VK055_0628	binding-protein-dependent transport system innermembrane component family protein	764	3	1	36.3573	15.8635	0.499727	-1.00079	0.387903	0.69779
VK055_0629	binding-protein-dependent transport system innermembrane component family protein	850	6	2	201.789	415.154	2.12814	1.0896	0.0502772	0.313103
VK055_0630	bacterial extracellular solute-binding, 5 Middlefamily protein	1460	20	6	1836.26	2679.33	1.55761	0.639336	0.0550825	0.326227
VK055_0631	zinc-binding dehydrogenase family protein	909	4	1	321.173	982.334	1.13717	0.185444	0.847583	0.940566
VK055_0632	ppa	540	8	2	780.939	1112.42	1.90325	0.928464	0.12014	0.431547
VK055_0633	acetyltransferase family protein	858	2	1	31.6745	71.2134	1.62179	0.697583	0.64228	0.843508
VK055_0634	ABC transporter family protein	1514	11	3	359.49	518.351	1.8887	0.91739	0.0756646	0.363848
VK055_0635	putative glycosyltransferase	637	4	2	217.987	70.1443	0.648653	-0.62448	0.494951	0.76586
VK055_0636	malate dehydrogenase, NAD-requiring	1528	11	4	648.772	1261.99	1.48279	0.568316	0.263119	0.601549
VK055_0637	hypothetical protein	135	4	1	625.484	1095.16	1.64789	0.720616	0.366285	0.685282
VK055_0638	30S ribosomal subunit S22 family protein	126	4	1	303.584	127.452	1.15056	0.20234	0.81141	0.928336
VK055_0639	metallo-beta-lactamase superfamily protein	766	8	2	268.78	1111.64	3.83384	1.93879	0.00888467	0.127101
VK055_0640	bacterial regulatory helix-turn-helix, lysR family protein	804	2	1	33.4999	8.25125	1.62322	0.698862	0.664458	0.851029
VK055_0641	hypothetical protein	221	7	2	520.943	618.163	1.3577	0.441161	0.475637	0.74788
VK055_0642	short chain dehydrogenase family protein	828	7	2	455.864	673.864	0.724645	-0.464654	0.47464	0.747242
VK055_0644	putative auxin efflux carrier	194	4	1	150.87	299.576	2.69583	1.43073	0.0989961	0.400527
VK055_0645	protein yciE	456	14	4	602.944	1572.65	2.52716	1.33752	0.00372864	0.0755896
VK055_0647	short chain dehydrogenase family protein	888	7	3	189.132	1230.17	3.45177	1.78734	0.0552772	0.326227
VK055_0648	alpha amylase, catalytic domain protein	1463	14	4	518.452	921.844	1.03234	0.0459151	0.934908	0.973291
VK055_0650	hypothetical protein	453	2	1	0.592935	7.39823	4.4368	2.14952	0.091979	0.389802
VK055_0653	peroxiredoxin, OsmC subfamily protein	388	3	1	98.1187	447.932	1.2091	0.273938	0.788569	0.917098
VK055_0655	bacterial extracellular solute-binding, 3 familyprotein	618	8	2	678.969	994.235	2.33882	1.22578	0.0256656	0.224189
VK055_0656	cation diffusion facilitator transporter family protein	831	8	3	794.388	1107.91	1.03285	0.0466354	0.932516	0.972467
VK055_0658	acid resistance protein	2070	8	2	387.018	375.492	1.27238	0.347533	0.657373	0.848673
VK055_0659	bacterial regulatory helix-turn-helix, lysR family protein	793	8	2	992.275	1578.24	1.24133	0.311886	0.693891	0.86588
VK055_0660	PTS system, lactose/cellobiose IIC component family protein	1112	4	1	254.467	475.457	1.7464	0.804388	0.371672	0.689002
VK055_0661	bacterial alpha-L-rhamnosidase family protein	2351	13	4	727.56	609.96	1.08195	0.113635	0.793254	0.919803
VK055_0662	bacterial regulatory helix-turn-helix, AraC family protein	850	7	3	239.332	312.655	0.859113	-0.21908	0.746221	0.893397
VK055_0663	lamB porin family protein	1155	7	3	444.841	236.526	0.980343	-0.0286418	0.972357	0.986408
VK055_0664	alpha/beta hydrolase fold family protein	850	7	2	391.497	519.628	1.71979	0.782236	0.102505	0.406932
VK055_0665	PTS system, Lactose/Cellobiose specific IIB subunit	291	3	1	157.087	24.2452	0.913546	-0.130451	0.91058	0.961027
VK055_0666	PTS system, Lactose/Cellobiose specific IIA subunit	283	4	1	269.636	375.438	1.25125	0.323367	0.609758	0.826698
VK055_0667	sugar (and other) transporter family protein	1266	4	1	368.117	358.675	0.473195	-1.07949	0.226923	0.565725
VK055_0668	mg2+ transport protein	440	4	1	515.275	609.361	1.02966	0.0421683	0.952256	0.979648
VK055_0670	AFG1-like ATPase family protein	888	8	2	412.592	1632.81	4.01342	2.00483	0.000277487	0.0110732	Unclassified	-
VK055_0671	catalase/peroxidase HPI	1960	6	2	171.972	439.466	1.95303	0.965713	0.25147	0.587021
VK055_0672	lysE type translocator family protein	569	8	2	802.61	2398.09	1.35617	0.439542	0.374579	0.690875
VK055_0673	penicillin-binding protein 2	1719	16	5	761.391	935.121	1.23186	0.300842	0.454281	0.732842
VK055_0674	coenzyme PQQ biosynthesis protein PqqF	2057	8	2	745.206	2209.48	1.1966	0.258942	0.650721	0.845786
VK055_0676	coenzyme PQQ biosynthesis enzyme PqqE	1028	4	1	272.67	438.094	1.11564	0.15787	0.84225	0.940215
VK055_0678	coenzyme PQQ biosynthesis protein C	680	7	2	689.184	1239.42	2.39326	1.25897	0.035649	0.268783
VK055_0680	dipeptidase AC. Metallo peptidase	918	7	2	653.497	1334.34	1.71384	0.777229	0.232435	0.57008
VK055_0681	alpha/beta hydrolase fold family protein	893	11	3	1656.57	1725.67	1.38726	0.472243	0.345008	0.666049
VK055_0682	response regulator	666	4	1	191.33	243.095	1.50422	0.589011	0.432092	0.722568
VK055_0683	HAMP domain protein	1209	8	3	332.906	606.386	2.4646	1.30135	0.021195	0.203541
VK055_0684	ahpC/TSA family protein	1071	14	4	389.281	512.312	2.08661	1.06116	0.0140325	0.158869
VK055_0687	diaminobutyrate--2-oxoglutarate aminotransferase	1247	8	3	315.981	370.589	1.97778	0.98388	0.123833	0.434275
VK055_0688	putative thiamine biosynthesis protein	842	3	2	112.42	49.1642	1.05502	0.0772699	0.92517	0.968366
VK055_0689	binding-protein-dependent transport system innermembrane component family protein	639	8	2	313.256	691.121	1.49618	0.581283	0.298662	0.631783
VK055_0690	ABC transporter family protein	656	2	1	101.807	63.9448	2.75314	1.46108	0.0922711	0.389802
VK055_0691	transcriptional activator, TenA family	626	8	2	858.131	3561.31	1.24984	0.321743	0.594483	0.818562
VK055_0692	hypothetical protein	996	12	3	1205.51	2438.61	0.920434	-0.119614	0.834308	0.936312
VK055_0693	oxidoreductase, Gfo/Idh/MocA family	1055	8	2	407.051	1305.8	2.03028	1.02168	0.0462902	0.302562
VK055_0694	xylose isomerase-like TIM barrel family protein	831	12	3	1103.2	1624.1	1.13794	0.186425	0.718918	0.878552
VK055_0696	diguanylate cyclase domain protein	1131	7	2	225.829	357.579	2.18423	1.12712	0.0705155	0.356756
VK055_0697	guanine deaminase	1177	19	5	1567.16	2145.54	1.07144	0.0995558	0.800853	0.921461
VK055_0698	permease for cytosine/purines, uracil, thiamine,allantoin family protein	1347	24	7	1462.48	2222.13	1.42189	0.507805	0.141991	0.458847
VK055_0699	bacterial regulatory, gntR family protein	645	4	1	60.7482	382.181	3.06224	1.61459	0.0899751	0.389802
VK055_0700	asp/Glu/Hydantoin racemase family protein	650	4	1	192.043	290.897	1.19287	0.254436	0.688885	0.863201
VK055_0701	putative polysaccharide deacetylase	213	4	1	572.353	721.152	1.13216	0.179073	0.873911	0.952328
VK055_0702	hypothetical protein	575	15	5	577.523	821.824	1.65901	0.730319	0.0486914	0.307649
VK055_0703	sulfite exporter TauE/SafE family protein	712	3	1	32.5957	3.46874	0.28229	-1.82475	0.109615	0.41768
VK055_0704	bacterial regulatory helix-turn-helix, AraC family protein	691	19	6	1395.65	4406.9	1.83914	0.879029	0.0235791	0.212899
VK055_0706	alpha/beta hydrolase fold family protein	588	6	2	536.972	1905.38	2.9163	1.54414	0.0399526	0.282325
VK055_0707	glutamine amidotransferase class-I family protein	653	2	1	34.1376	3.47597	0.0727162	-3.78158	0.0391867	0.279768
VK055_0708	bacterial regulatory helix-turn-helix, AraC family protein	283	1	1	38.0649	4.92217	0.0635956	-3.97493	0.056025	0.327143
VK055_0710	hypothetical protein	129	4	1	238.938	481.651	1.3382	0.420289	0.567299	0.803373
VK055_0712	beta-ketoacyl-acyl-carrier-protein synthase II	1147	2	1	32.8963	5.73498	0.295837	-1.75712	0.377158	0.691705
VK055_0713	H+ antiporter-2 family protein	1406	15	4	1362.57	2721.37	1.80226	0.849807	0.0441853	0.294387
VK055_0714	efflux transporter, RND family, MFP subunit	939	8	2	454.733	1151.69	2.68708	1.42604	0.0145605	0.162829
VK055_0717	acetyltransferase family protein	380	4	1	111.611	422.642	4.69077	2.22982	0.0101228	0.135972
VK055_0719	amidohydrolase, AtzE family protein	1258	4	1	118.109	494.027	2.12434	1.08702	0.309333	0.643431
VK055_0721	putative gamma-glutamyltransferase ywrD	1428	4	1	156.535	294.597	2.8522	1.51207	0.134536	0.449758
VK055_0722	helix-turn-helix domain, rpiR family protein	756	13	4	489.91	868.801	2.15216	1.10579	0.0112254	0.139985
VK055_0723	bacterial extracellular solute-binding, 3 familyprotein	707	10	3	787.277	1026.75	1.74608	0.804118	0.156774	0.478309
VK055_0724	amino ABC transporter, permease, 3-TM region, His/Glu/Gln/Arg/opine family domain protein	599	4	1	25.8185	41.5556	1.6712	0.740886	0.348544	0.669028
VK055_0725	amino ABC transporter, permease, 3-TM region, His/Glu/Gln/Arg/opine family domain protein	591	5	2	277.614	283.131	1.17979	0.238536	0.740462	0.89001
VK055_0726	ABC transporter family protein	664	4	1	303.354	389.71	1.06522	0.0911517	0.923924	0.967835
VK055_0727	purine catabolism protein pucG	1117	7	2	323.796	8115.6	3.42422	1.77577	0.0106363	0.1385
VK055_0728	amidase, hydantoinase/carbamoylase family protein	1134	4	1	75.5769	169.739	2.57188	1.36282	0.0705496	0.356756
VK055_0729	nitronate monooxygenase family protein	880	4	1	335.417	234.03	0.790332	-0.33947	0.668795	0.853388
VK055_0730	bacterial regulatory helix-turn-helix, lysR family protein	807	15	4	1011.79	1222.65	1.16418	0.219311	0.600335	0.819609
VK055_0732	transposase family protein	469	37	10	905.775	1443.69	0.862347	-0.21366	0.518465	0.775937
VK055_0733	putative transposase	707	61	18	1750.95	2352.48	1.14988	0.201478	0.403345	0.706344
VK055_0734	dihydrouridine synthase family protein	990	8	2	538.883	930.842	2.18798	1.1296	0.0907539	0.389802
VK055_0735	hypothetical protein with FAD/NAD(P)-binding domain	1447	11	3	345.852	499.39	1.41978	0.505668	0.18853	0.518504
VK055_0736	eamA-like transporter family protein	834	11	3	384.549	586.914	2.05991	1.04258	0.0190003	0.194151
VK055_0737	sugar (and other) transporter family protein	1109	8	2	369.113	793.008	1.43667	0.522728	0.382868	0.694468
VK055_0738	bacterial regulatory, tetR family protein	521	4	1	299.195	678.628	1.91751	0.939237	0.205866	0.536753
VK055_0739	putative aBC-type spermidine/putrescine transport systems	990	5	2	161.505	289.586	2.656	1.40926	0.0227772	0.211638
VK055_0740	hypothetical protein	623	7	2	384.542	1109.11	3.43931	1.78212	0.00504603	0.0902335
VK055_0741	hypothetical protein	432	2	1	12.8079	45.9665	2.55881	1.35547	0.264816	0.602953
VK055_0742	hypothetical protein	113	4	1	168.165	367.538	1.16026	0.214451	0.815462	0.928791
VK055_0745	hypothetical protein	218	4	1	158.082	192.355	2.08862	1.06255	0.285473	0.618062
VK055_0746	periplasmic binding and sugar binding domain of LacI family protein	953	4	1	183.93	202.45	1.72005	0.78245	0.2446	0.582563
VK055_0749	PTS system sugar-specific permease component family protein	1136	11	3	460.839	909.165	1.62076	0.696667	0.14832	0.467786
VK055_0750	D-allulose-6-phosphate 3-epimerase	583	4	1	618.726	1225.98	3.0531	1.61027	0.0112707	0.140089
VK055_0753	PTS system, Fru family, IIC component domain protein	996	15	5	1696.23	4272.48	2.21705	1.14864	0.00508145	0.0904402
VK055_0754	lysE type translocator family protein	558	14	4	1129.47	1990.68	1.10232	0.140546	0.772386	0.908788
VK055_0755	major Facilitator Superfamily protein	1088	30	9	1270.16	2876.33	1.76768	0.821856	0.0100648	0.135972
VK055_0756	bacterial regulatory helix-turn-helix, lysR family protein	812	17	5	732.473	1255.27	1.96235	0.97258	0.0124845	0.149408
VK055_0757	bacterial regulatory helix-turn-helix, lysR family protein	815	4	1	396.235	265.294	1.65807	0.729503	0.309566	0.643431
VK055_0758	metallo-beta-lactamase superfamily protein	407	3	1	43.6902	7.01569	1.369	0.453125	0.664207	0.851029
VK055_0759	putative enzyme	105	4	1	390.643	880.654	3.49794	1.8065	0.0192687	0.195838
VK055_0760	tonB C terminal family protein	386	4	1	225.419	132.017	1.97484	0.981736	0.272219	0.609559
VK055_0761	peptidase, ArgE/DapE family protein	1001	7	2	360.947	622.714	2.00647	1.00466	0.0836654	0.382318
VK055_0762	hypothetical protein	680	8	2	365.062	239.116	0.580734	-0.78405	0.205313	0.536534
VK055_0763	resiniferatoxin-binding, phosphotriesterase-related protein	972	12	3	845.609	2169.85	1.73485	0.79481	0.101483	0.40497
VK055_0764	branched-chain amino acid transport system / permease component family protein	882	2	1	78.8469	92.7931	2.51812	1.33235	0.130563	0.44471
VK055_0765	ABC transporter family protein	672	4	1	82.2511	98.4292	2.14027	1.09779	0.134164	0.449758
VK055_0766	helix-turn-helix family protein	920	8	2	814.287	1203.11	1.25872	0.331954	0.578723	0.809759
VK055_0767	periplasmic binding and sugar binding domain of LacI family protein	858	11	3	700.13	903.078	1.63394	0.708352	0.129941	0.444147
VK055_0772	bacterial regulatory helix-turn-helix, lysR family protein	156	4	1	235.037	85.2652	0.303542	-1.72003	0.123197	0.433919
VK055_0773	cystathionine beta-lyase	1085	8	3	406.009	506.085	1.58533	0.664787	0.33819	0.663259
VK055_0774	aminotransferase domain protein	191	4	1	403.216	524.639	1.36477	0.448663	0.643675	0.843508
VK055_0775	putative transmembrane transport protein	1152	4	1	207.44	478.572	1.89832	0.924721	0.179785	0.509574
VK055_0776	bacterial regulatory helix-turn-helix, lysR family protein	845	7	2	215.733	410.807	1.8134	0.858699	0.139165	0.454175
VK055_0777	cytochrome d ubiquinol oxidase, subunit II	904	12	4	1001.51	982.181	1.31177	0.391515	0.440459	0.727257
VK055_0778	bacterial Cytochrome Ubiquinol Oxidase family protein	1277	24	7	2108.9	4529.94	1.68026	0.748688	0.0188916	0.193562
VK055_0779	carboxymuconolactone decarboxylase family protein	410	5	2	126.81	89.8017	0.755798	-0.403928	0.555765	0.794964
VK055_0780	thioredoxin	291	7	2	404.988	692.781	1.53652	0.619666	0.379615	0.694221
VK055_0781	zinc-binding dehydrogenase family protein	583	11	3	553.951	975.262	1.04554	0.0642417	0.908447	0.9601
VK055_0782	FAD binding domain protein	966	16	4	651.016	2584.06	1.72764	0.788803	0.0683728	0.353589
VK055_0783	chrR Cupin-like domain protein	523	5	2	284.199	214.187	0.793523	-0.333655	0.747584	0.893397
VK055_0785	gcvA transcriptional dual regulator	866	23	6	1336.33	2274.87	1.56627	0.647334	0.0741841	0.361794
VK055_0786	AMP-binding enzyme family protein	1401	14	5	465.325	726.297	1.36887	0.45298	0.258826	0.595756
VK055_0787	coenzyme A transferase family protein	1433	4	1	697.88	1268.56	1.6238	0.699378	0.415409	0.712451
VK055_0788	3-oxoacyl-(Acyl-carrier-protein) reductase	661	NA	NA	0	0.693404	5.42559	2.43978	0.172634	0.499203
VK055_0789	acetyl-CoA C-acetyltransferase family protein	1071	7	2	271.788	166.864	1.2877	0.364801	0.61197	0.827724
VK055_0790	major Facilitator Superfamily protein	1204	5	2	189.901	160.329	1.46574	0.551629	0.44963	0.729639
VK055_0791	SMP-30/Gluconolaconase/LRE-like region family protein	791	4	1	106.38	297.175	4.90671	2.29476	0.00600086	0.0976364
VK055_0792	sugar (and other) transporter family protein	1204	4	1	376.434	1180.86	1.55569	0.637558	0.619068	0.831224
VK055_0793	glycerate kinase I	1058	3	1	80.7733	86.5225	1.11814	0.161104	0.847539	0.940566
VK055_0794	sugar diacid recognition family protein	1042	23	6	2146.62	7788.46	1.31932	0.399793	0.273516	0.609984
VK055_0795	NAD-dependent glycerol-3-phosphate dehydrogenasefamily protein	788	9	3	240.121	456.365	1.89024	0.918572	0.191303	0.520031
VK055_0798	putative transcriptional regulator	629	11	3	658.003	2355.84	1.68788	0.755208	0.128658	0.443404
VK055_0799	PTS system, glucose-like IIB component domain protein	1379	14	4	1120.62	1369.27	1.50468	0.589453	0.133372	0.449035
VK055_0800	maltose-6'-phosphate glucosidase	1196	11	3	607.516	1076.01	1.46951	0.55534	0.246647	0.584393
VK055_0801	hypothetical protein	102	3	1	90.8365	273.811	1.79796	0.846362	0.477377	0.749373
VK055_0802	MFS transporter, sugar porter family protein	1301	15	6	652.302	560.658	0.793742	-0.333259	0.511611	0.774215
VK055_0803	phosphoenolpyruvate-dependent sugar phosphotransferase system, EIIA 2 family protein	399	6	2	248.024	347.423	1.30269	0.381495	0.594407	0.818562
VK055_0804	hypothetical protein	143	4	1	203.478	249.87	1.36857	0.452673	0.50938	0.773043
VK055_0807	esterase family protein	842	5	2	55.1885	1.26092	0.3116	-1.68223	0.0261845	0.227673
VK055_0808	diguanylate cyclase domain protein	1490	22	6	1357.94	1939.25	1.82138	0.865028	0.00672196	0.104438
VK055_0812	methionine aminopeptidase, type I	704	5	2	247.791	130.476	1.10472	0.143681	0.856826	0.943978
VK055_0814	fimbrial family protein	507	4	1	158.816	721.682	0.910777	-0.134831	0.920067	0.965663
VK055_0815	gram-negative pili assembly chaperone, C-terminal domain protein	626	9	3	678.696	1208.19	1.72747	0.788658	0.113431	0.421999
VK055_0816	type VII secretion system (T7SS), usher family protein	2251	15	4	867.483	1233.47	1.57803	0.658128	0.155934	0.478309
VK055_0818	melibiase family protein	1047	12	3	1535.68	2402.87	1.71602	0.779062	0.0902283	0.389802
VK055_0819	serine/threonine kinase HipA	1190	7	2	359.575	922.821	2.48921	1.31569	0.0107451	0.1385
VK055_0823	xanthine permease family protein	1242	3	1	155.571	173.576	1.38754	0.472528	0.722061	0.879606
VK055_0824	bacterial regulatory helix-turn-helix, lysR family protein	831	4	1	166.712	94.7971	3.6546	1.86971	0.0903464	0.389802
VK055_0825	FAD binding domain protein	1039	4	1	483.192	1655.89	1.99247	0.994559	0.145888	0.463978
VK055_0826	rieske [2Fe-2S] domain protein	934	2	1	58.9088	135.379	4.05838	2.0209	0.0165424	0.175907
VK055_0827	sugar (and other) transporter family protein	1115	4	1	122.308	186.608	1.2281	0.296425	0.635075	0.83946
VK055_0828	2Fe-2S iron-sulfur cluster binding domain protein	877	12	3	282.562	468.849	1.60504	0.682611	0.115859	0.425684
VK055_0829	bacterial regulatory helix-turn-helix, AraC family protein	850	3	1	47.0837	14.272	0.640631	-0.642434	0.580875	0.811982
VK055_0831	cupin domain protein	280	4	1	83.7763	129.432	1.20509	0.26914	0.77853	0.912054
VK055_0832	hypothetical protein	237	4	1	376.075	680.662	2.88362	1.52788	0.055811	0.327016
VK055_0833	putative iron/ascorbate-dependent oxidoreductase	926	3	1	440.613	556.576	1.89393	0.921387	0.324763	0.652439
VK055_0834	NLPA lipofamily protein	726	19	5	1504.41	2912.85	1.29506	0.37302	0.333124	0.657746
VK055_0835	ABC transporter family protein	712	5	2	280.007	289.085	0.633968	-0.657517	0.416343	0.712451
VK055_0836	binding-protein-dependent transport system innermembrane component family protein	604	7	2	403.396	1528.51	1.99602	0.997125	0.129515	0.444147
VK055_0837	nitronate monooxygenase family protein	966	8	2	576.725	493.488	0.610778	-0.71128	0.262069	0.600304
VK055_0838	major Facilitator Superfamily protein	1120	7	2	874.867	3307.97	2.60133	1.37925	0.0179713	0.185638
VK055_0839	bacterial regulatory helix-turn-helix, lysR family protein	761	8	2	432.382	602.027	1.43751	0.523571	0.38714	0.69779
VK055_0840	putative prolyl endopeptidase	367	3	1	608.227	1310.23	3.07243	1.61938	0.0800281	0.373629
VK055_0841	major Facilitator Superfamily protein	1039	7	2	198.251	131.946	1.61177	0.688646	0.36218	0.681741
VK055_0843	trans-aconitate 2-methyltransferase	685	4	1	232.424	418.205	1.70731	0.771722	0.266498	0.604244
VK055_0849	acetyltransferase family protein	402	1	1	1.20841	0.364652	0.445984	-1.16494	0.458701	0.736904
VK055_0850	altronate oxidoreductase	1306	9	3	471.554	1686.06	1.53768	0.620758	0.238326	0.575354
VK055_0851	acetyltransferase family protein	477	4	1	249.954	144.726	1.31333	0.39323	0.656771	0.848673
VK055_0855	putative succinate-semialdehyde dehydrogenase	1250	14	5	980.561	1440.28	1.0725	0.100976	0.833799	0.936312
VK055_0857	bacterial regulatory helix-turn-helix, lysR family protein	791	9	3	256.929	325.861	1.4002	0.485634	0.341032	0.664147
VK055_0859	deoR-like helix-turn-helix domain protein	685	4	1	118.366	38.0995	0.435717	-1.19854	0.180847	0.510872
VK055_0860	4-hydroxythreonine-4-phosphate dehydrogenase	866	4	1	464.939	4820.21	1.39772	0.483071	0.677054	0.856713
VK055_0863	dihydrodipicolinate synthetase family protein	796	4	1	76.4893	88.0362	2.13583	1.0948	0.25648	0.593961
VK055_0865	sugar (and other) transporter family protein	1142	12	4	516.666	1129.41	1.94028	0.956267	0.0756751	0.363848
VK055_0866	phenazine biosynthesis, PhzF family protein	715	2	1	71.9004	21.8001	1.13574	0.183637	0.881078	0.954889
VK055_0867	ydeA MFS transporter	1039	14	4	1038.1	1741.84	1.53337	0.616706	0.146268	0.464002
VK055_0870	marR family protein	391	4	1	411.546	427.045	0.724438	-0.465067	0.655991	0.848469
VK055_0871	bacterial regulatory helix-turn-helix, AraC family protein	337	7	2	426.467	248.117	0.977375	-0.0330157	0.957045	0.982388
VK055_0872	marB family protein	197	7	2	531.585	789.23	1.89963	0.925715	0.0813523	0.376105
VK055_0873	triose-phosphate Transporter family protein	810	4	2	66.3902	81.2885	1.67495	0.744115	0.500312	0.76875
VK055_0874	major Facilitator Superfamily protein	1077	12	4	702.568	792.758	1.89505	0.922234	0.0390298	0.279768
VK055_0875	helix-turn-helix family protein	434	3	1	79.3603	8.97806	0.359937	-1.47418	0.228853	0.567723
VK055_0876	urea ABC transporter, ATP-binding protein UrtE	629	4	1	93.4328	169.799	1.58903	0.668147	0.35546	0.675802
VK055_0878	urea ABC transporter, permease protein UrtC	966	8	2	346.932	517.89	0.777713	-0.362691	0.516479	0.77499
VK055_0879	urea ABC transporter, permease protein UrtB	1395	3	1	122.829	5.74886	0.209305	-2.25632	0.0596726	0.337137
VK055_0880	periplasmic binding domain protein	1096	14	5	804.175	837.313	1.72236	0.784385	0.0665881	0.350605
VK055_0881	hypothetical protein	993	11	3	748.612	688.152	1.55628	0.638103	0.240971	0.578491
VK055_0882	rhodanese-like domain protein	359	4	1	119.003	226.116	1.63036	0.705189	0.32122	0.651085
VK055_0883	bacterial regulatory helix-turn-helix, AraC family protein	988	2	1	71.5971	42.023	2.61261	1.38549	0.117254	0.428237
VK055_0884	hypothetical protein	197	8	2	482.368	674.285	2.231	1.15769	0.0408012	0.284857
VK055_0886	lacI transcriptional repressor	958	8	2	646.44	1268.2	1.31825	0.398621	0.483968	0.755884
VK055_0887	beta-galactosidase	2797	14	5	964.803	1641.04	2.36642	1.24271	0.00462743	0.0843924
VK055_0888	lacY lactose MFS transporter	1139	21	6	1240.11	2090.66	2.1139	1.0799	0.0039016	0.0778473
VK055_0889	recF/RecN/SMC N terminal domain protein	980	15	4	891.025	2473.81	1.13425	0.181745	0.68368	0.859931
VK055_0891	beta-lactamase SHV-24	774	8	3	396.343	260.639	1.54456	0.627197	0.270185	0.60772
VK055_0892	deoR C terminal sensor domain protein	685	11	3	885.784	1382.63	1.52483	0.608645	0.204053	0.536081
VK055_0893	3-hydroxyisobutyrate dehydrogenase	556	7	2	481.2	705.842	0.895269	-0.159607	0.797679	0.921344
VK055_0894	putative tRNA synthase	1139	6	2	183.077	707.477	2.21316	1.14611	0.156562	0.478309
VK055_0896	hydroxypyruvate isomerase	704	22	7	1249.4	3705.32	0.887252	-0.172584	0.669052	0.853423
VK055_0897	H+ symporter family protein	1228	4	1	117.16	221.324	2.29462	1.19826	0.197326	0.526834
VK055_0898	bacterial regulatory helix-turn-helix, AraC family protein	834	17	5	764.997	3015.01	1.83756	0.877793	0.0234344	0.212899
VK055_0899	bacterial regulatory, luxR family protein	550	4	1	75.7535	60.67	0.565899	-0.821383	0.431874	0.722568
VK055_0900	blue light-responsive regulator of YcgE	1096	9	3	1103.41	1585.42	3.46157	1.79143	0.000356213	0.0135719	Unclassified	-
VK055_0901	competence/damage-inducible CinA C-terminal domain protein	461	8	3	679.222	1377.45	0.845082	-0.242836	0.746876	0.893397
VK055_0907	hypothetical protein	607	8	2	853.579	537.263	1.08277	0.11473	0.841042	0.939449
VK055_0909	peptidase M3 family protein	1841	19	5	1250.39	2062.59	1.42917	0.515182	0.190342	0.519128
VK055_0910	polysaccharide biosynthesis family protein	675	16	4	895.67	949.017	0.884618	-0.176874	0.62739	0.834832
VK055_0911	putative DNA-binding transcriptional regulator	618	4	1	237.11	83.761	0.52208	-0.937658	0.249769	0.586042
VK055_0912	universal stress protein UP12	388	1	1	3.62523	0.33971	0.190858	-2.38943	0.0922418	0.389802
VK055_0913	mannitol dehydrogenase Rossmann domain protein	1317	8	2	373.387	529.148	1.34492	0.427524	0.602103	0.820906
VK055_0914	L-galactonate MFS transporter	1155	3	1	129.433	1522	3.25417	1.70229	0.186791	0.516127
VK055_0915	inner membrane protein	294	7	2	481.07	721.36	1.41908	0.504954	0.458743	0.736904
VK055_0917	hypothetical protein	561	13	4	985.688	5896.67	1.10493	0.143956	0.789021	0.917098
VK055_0918	acetyltransferase family protein	504	6	2	364.619	654.048	1.45418	0.540207	0.390213	0.698441
VK055_0919	hypothetical protein	243	3	1	32.2714	293.895	1.81372	0.858953	0.490805	0.761933
VK055_0920	dimethyl sulfoxide reductase, chain A	2192	30	9	1569.69	4605.61	1.8403	0.879943	0.00590549	0.0973378
VK055_0921	dimethylsulfoxide reductase, chain B	556	14	4	818.096	1208.54	1.28462	0.361338	0.396407	0.70406
VK055_0922	dimethyl sulfoxide reductase, chain C	772	14	4	1020.01	2046.19	2.02073	1.01488	0.0138181	0.158652
VK055_0924	dethiobiotin synthetase subunit dethiobiotin synthetase	521	8	2	392.464	438.457	2.16603	1.11505	0.0377758	0.276295
VK055_0925	voltage gated chloride channel family protein	1134	8	2	478.458	1374.57	2.43612	1.28459	0.0708618	0.356756
VK055_0928	sugar (and other) transporter family protein	1034	17	5	1274.8	5325.38	1.6244	0.699908	0.0897715	0.389802
VK055_0930	metallocarboxypeptidase	1339	11	3	838.325	912.228	0.956751	-0.0637848	0.896896	0.958111
VK055_0935	hypothetical protein	105	4	1	434.135	211.121	0.260552	-1.94036	0.0165652	0.175907
VK055_0938	hypothetical protein	899	12	4	526.495	894.957	1.27014	0.344983	0.527137	0.778791
VK055_0939	malonate decarboxylase, alpha subunit	1490	24	6	2417.03	3342.09	0.96279	-0.0547072	0.889529	0.95557
VK055_0941	malonate decarboxylase acyl carrier protein	270	4	2	222.83	320.081	4.10476	2.0373	0.00321889	0.0671308
VK055_0942	malonate decarboxylase, beta subunit	750	8	2	623.041	633.834	0.821821	-0.283103	0.582504	0.81306
VK055_0944	auxin efflux carrier family protein	864	10	3	400.222	1328.8	1.58795	0.667163	0.240112	0.57758
VK055_0946	bacterial regulatory helix-turn-helix, lysR family protein	834	8	2	275.06	839.146	2.58938	1.37261	0.0125177	0.149408
VK055_0948	malate dehydrogenase	1482	7	2	173.638	54.9072	0.589944	-0.761351	0.321032	0.651085
VK055_0951	sensory histidine kinase in two-component regulatory system with DcuR, regulator of anaerobic fumarate respiration product	1387	7	2	224.882	425.76	1.6642	0.73483	0.202616	0.533664
VK055_0952	apbE family protein	855	8	2	631.358	823.958	1.42827	0.514265	0.456404	0.735092
VK055_0954	flavocytochrome c family protein	2500	11	3	446.691	796.002	1.71617	0.779192	0.0871911	0.388327
VK055_0956	ygjE tartrate/succinate DASS transporter TtdT tartrate/succinate DASS transporter	1293	10	3	708.061	1590.71	2.14744	1.10262	0.0290802	0.243362
VK055_0957	fumarase A	1487	24	7	1642.89	2806.32	1.31553	0.395646	0.285235	0.618062
VK055_0959	mechanosensitive ion channel family protein	1120	17	6	740.563	1198.17	1.68685	0.754335	0.0683193	0.353589
VK055_0960	4-carboxymuconolactone decarboxylase	351	8	2	1538.58	3418.3	1.43085	0.516876	0.351261	0.6722
VK055_0962	3-carboxy-cis,cis-muconate cycloisomerase	1201	4	1	532.975	540.54	1.08456	0.117108	0.877159	0.954019
VK055_0963	3-oxoadipyl-CoA thiolase	1082	4	1	427.099	778.997	1.53275	0.616123	0.470457	0.744375
VK055_0965	3-oxoadipate CoA-transferase subunit A	618	7	3	257.493	679.748	2.4123	1.27041	0.101444	0.40497
VK055_0966	smr domain protein	507	2	1	211.771	491.789	4.42953	2.14715	0.0229246	0.212487
VK055_0967	beta-ketoadipate pathway transcriptional regulator, PcaR/PcaU/PobR family protein	726	3	1	53.7218	0	0.118195	-3.08075	0.0222052	0.208843
VK055_0968	bacterial regulatory helix-turn-helix, lysR family protein	818	9	3	1078.13	917.621	1.80369	0.850951	0.106364	0.412222
VK055_0969	indole-3-acetyl-aspartic acid hydrolase	1179	4	1	17.6641	110.21	2.43163	1.28192	0.214783	0.546839
VK055_0970	amidohydrolase family protein	1301	8	3	231.084	346.067	1.62397	0.699527	0.240546	0.578256
VK055_0971	abgT transporter family protein	1374	10	3	2498.5	5343.08	1.65956	0.730799	0.0912069	0.389802
VK055_0972	putative phosphatidate cytidylyltransferase	143	8	2	743.074	991.455	1.68634	0.753896	0.209597	0.539318
VK055_0974	electron transport regulator A	677	11	3	912.608	1927.37	1.42682	0.512801	0.337276	0.662493
VK055_0975	universal stress protein with a role in resistance to UV irradiation	855	8	2	422.998	520.428	0.935423	-0.0963093	0.852357	0.941672
VK055_0976	hypothetical protein	170	4	1	144.614	105.788	1.18613	0.246259	0.814598	0.928791
VK055_0977	NAD(P) transhydrogenase beta subunit	1250	11	3	620.519	406.992	0.723658	-0.46662	0.418967	0.713295
VK055_0978	NAD(P)(+) transhydrogenase (AB-specific), alpha subunit	1377	6	2	357.377	716.443	1.24766	0.319219	0.671864	0.854337
VK055_0979	hypothetical protein	105	4	1	331.207	282.298	3.45423	1.78836	0.0403905	0.284083
VK055_0980	putative aTP synthase subunit epsilon	164	12	3	991.738	603.321	0.701159	-0.512187	0.417012	0.712451
VK055_0982	transporter, basic amino acid/polyamine antiporter family protein	1244	16	4	3030.07	79863	6.10811	2.61073	1.82626e-06	0.000203628	Unclassified	-
VK055_0985	response regulator	648	4	1	360.024	1042.86	2.26585	1.18005	0.275173	0.612007
VK055_0986	hypothetical protein	326	8	2	428.73	616.714	0.762645	-0.390917	0.576246	0.809692
VK055_0987	HAMP domain protein	1171	7	2	528.214	913.917	0.738093	-0.438126	0.573417	0.808113
VK055_0988	fumarate hydratase, class II	1233	14	4	1034.49	1765.77	2.35276	1.23436	0.00157474	0.0426417	Metabolism	Carbohydrate Metabolism
VK055_0989	DNA replication terminus site-binding protein	839	10	3	508.767	199.6	0.332189	-1.58992	0.00447571	0.0827678
VK055_0990	fumarase A	1482	26	8	2169.53	1742.76	1.09164	0.126498	0.728969	0.884535
VK055_0992	hypothetical protein	1420	3	1	121.386	40.6494	0.715286	-0.483408	0.593369	0.818562
VK055_0993	periplasmic binding and sugar binding domain of LacI family protein	926	2	1	125.369	81.0985	1.93526	0.952527	0.257659	0.594151
VK055_0995	PTS system, glucose-like IIB component domain protein	1026	4	1	592.936	1321.5	1.33739	0.419422	0.513947	0.77499
VK055_0996	aminotransferase class I and II family protein	1055	6	2	621.673	466.436	0.540191	-0.888459	0.232885	0.570652
VK055_0997	corA-like Mg2+ transporter family protein	904	3	1	231.823	62.5266	1.18651	0.246728	0.812508	0.928336
VK055_1000	hypothetical protein	432	10	3	704.723	1990.89	2.09256	1.06527	0.0467728	0.303149
VK055_1001	hypothetical protein	318	4	1	182.578	186.727	1.32251	0.40328	0.622042	0.83239
VK055_1002	putative inner membrane protein	1088	9	3	1223.1	1518.71	1.56218	0.643562	0.172216	0.498375
VK055_1004	hypothetical protein	353	3	1	182.723	572.016	2.20319	1.13959	0.297697	0.630485
VK055_1006	glyceraldehyde-3-phosphate dehydrogenase, type I	899	17	5	991.313	2004.97	1.33237	0.413996	0.246799	0.584393
VK055_1007	putative aldehyde dehydrogenase	1274	16	4	1329.19	2353.22	2.0259	1.01856	0.0202409	0.197766
VK055_1010	sugar (and other) transporter family protein	1193	12	3	601.863	1451.77	2.03901	1.02787	0.0423998	0.290703
VK055_1011	amino acid permease family protein	1287	18	5	1291.73	2124.49	1.64821	0.720896	0.0594385	0.336471
VK055_1012	succinylglutamate desuccinylase	896	8	2	1059.59	4423.48	0.977819	-0.0323601	0.96411	0.983608
VK055_1013	succinylarginine dihydrolase	1206	5	2	206.167	1074.04	2.51189	1.32877	0.084449	0.38295
VK055_1014	succinylglutamic semialdehyde dehydrogenase	1320	8	2	1406.02	2163.81	0.864556	-0.209968	0.721322	0.878988
VK055_1015	arginine N-succinyltransferase	920	15	4	1245.66	7879.48	1.42339	0.509332	0.323451	0.651089
VK055_1016	astC	1074	20	6	1029.7	1452.11	1.37949	0.464131	0.206113	0.537027
VK055_1018	glutamate dehydrogenase	1147	15	4	1365.71	1999.76	1.18333	0.242855	0.529037	0.779944
VK055_1019	aldo/keto reductase family protein	899	7	2	207.47	592.193	2.04753	1.03388	0.224166	0.562046
VK055_1020	bacterial regulatory helix-turn-helix, lysR family protein	853	8	2	649.575	1134.83	1.25876	0.332005	0.5743	0.808456
VK055_1021	bacterial regulatory, gntR family protein	388	11	3	806.722	5836.78	1.18187	0.241066	0.644881	0.843597
VK055_1022	major Facilitator Superfamily protein	1487	13	4	730.641	1575.35	1.38418	0.46903	0.394349	0.703021
VK055_1023	efflux transporter, RND family, MFP subunit	977	5	2	226.001	304.67	2.02671	1.01914	0.190114	0.519128
VK055_1024	efflux transporter, outer membrane factor (OMF) lipo, NodT family protein	1242	15	4	823.669	1224.85	1.10885	0.14906	0.747138	0.893397
VK055_1025	putative O-METHYLTRANSFERASE	594	5	2	221.212	175.093	3.09726	1.63099	0.0794137	0.373146
VK055_1026	ATP-dependent helicase HrpA	3512	33	9	2198.8	3211.34	1.7475	0.805291	0.00589738	0.0973378
VK055_1027	NADH-azoreductase, FMN-dependent	545	4	1	45.5408	89.1799	1.11941	0.162745	0.838788	0.938802
VK055_1028	hypothetical protein	110	2	1	63.7424	80.8215	3.03984	1.604	0.0773233	0.366944
VK055_1029	phenylacetic acid degradation protein PaaY	537	6	2	123.375	469.907	1.54346	0.626165	0.375578	0.690875
VK055_1030	phenylacetic acid degradation operon negative regulatory protein PaaX	834	8	2	726.026	796.053	1.14893	0.200289	0.710271	0.874771
VK055_1031	phenylacetate-CoA ligase	1185	19	6	1321.6	1398.26	1.32196	0.402678	0.265641	0.603171
VK055_1032	3-oxoadipyl-CoA thiolase	1085	4	1	495.894	732.513	1.29309	0.370827	0.592737	0.818562
VK055_1033	phenylacetic acid degradation protein PaaD	351	4	1	123.835	187.395	1.10297	0.141393	0.876406	0.954019
VK055_1034	3-hydroxyacyl-CoA dehydrogenase PaaC	1279	23	7	1637.45	2929.36	1.81015	0.856107	0.00909605	0.128668
VK055_1035	phenylacetate degradation putative enoyl-CoA hydratase PaaB	710	10	3	801.439	1206.79	1.71632	0.779321	0.0913771	0.389802
VK055_1037	2Fe-2S iron-sulfur cluster binding domain protein	963	4	1	137.664	151.548	1.89083	0.919021	0.311527	0.644784
VK055_1038	phenylacetate-CoA oxygenase, PaaJ subunit	448	8	2	336.949	688.73	1.34861	0.431473	0.554106	0.794704
VK055_1039	phenylacetic acid catabolic family protein	680	8	2	1166.22	1836.49	1.63427	0.708644	0.21434	0.546077
VK055_1040	phenylacetic acid degradation B	259	3	1	40.7164	41.0145	3.22656	1.69	0.145248	0.463109
VK055_1041	phenylacetic acid catabolic family protein	837	4	1	195.786	203.792	1.78181	0.833346	0.336217	0.661441
VK055_1042	phenylacetic acid degradation protein paaN	1841	3	1	171.42	504.975	3.86311	1.94976	0.0108777	0.1385
VK055_1043	primary amine oxidase	2041	26	7	1846.08	4124.92	1.74386	0.802285	0.0235868	0.212899
VK055_1044	quinone oxidoreductase domain protein	885	4	1	166.273	189.541	3.11796	1.6406	0.0861326	0.386882
VK055_1045	putative 2-dehydropantoate 2-reductase	801	4	1	255.616	188.291	1.35941	0.44298	0.672021	0.854337
VK055_1046	feaB	1350	8	2	785.204	841.744	1.72078	0.783064	0.105752	0.411409
VK055_1048	hypothetical protein	291	4	1	333.694	260.19	1.66506	0.735572	0.38273	0.694468
VK055_1050	dicarboxylate transport family protein	2376	20	6	1368.45	1743.15	1.74171	0.800505	0.0264055	0.228513
VK055_1051	hypothetical protein	402	4	1	339.559	580.793	2.12459	1.08718	0.0917321	0.389802
VK055_1052	D-lactate dehydrogenase, NAD-dependent	891	6	3	626.738	2236.3	1.14035	0.189475	0.853616	0.942277
VK055_1053	heat shock protein hslJ	396	10	4	945.552	1525.97	1.52902	0.612607	0.313204	0.644952
VK055_1055	hypothetical protein	124	3	1	114.843	101.393	1.39549	0.480776	0.687815	0.862891
VK055_1056	ferredoxin (flavodoxin) oxidoreductase	3175	19	5	934.324	2564.68	1.84767	0.885711	0.0116687	0.143158
VK055_1057	outer membrane protein C	1012	10	3	1293.86	9868.96	1.66972	0.739604	0.234115	0.571449
VK055_1059	hypothetical protein	108	3	1	94.6064	104.531	1.12397	0.168603	0.87702	0.954019
VK055_1060	hypothetical protein	383	8	2	854.72	2452.47	1.06275	0.0877992	0.876975	0.954019
VK055_1061	putative C32 tRNA thiolase	842	10	3	699.739	3725.7	2.32888	1.21964	0.0307869	0.252626
VK055_1062	ATP-dependent RNA helicase, specific for 23S rRNA	1236	1	1	1.50901	0	0.775437	-0.366918	0.710661	0.874771
VK055_1064	bacterial regulatory, arsR family protein	669	5	2	208.08	272.059	1.30746	0.386772	0.602127	0.820906
VK055_1065	putative oxidoreductase	985	15	4	1234	1429.93	1.47374	0.559486	0.158249	0.480439
VK055_1067	hypothetical protein	672	18	5	1171.78	3108.23	1.83326	0.874409	0.0275217	0.23446
VK055_1068	amino acid permease family protein	1242	27	7	1660.82	3037.38	1.6658	0.736216	0.014723	0.164161
VK055_1069	asnC family protein	432	4	1	285.958	256.132	0.315983	-1.66208	0.0413088	0.287053
VK055_1070	hypothetical protein	553	4	1	338.764	530.843	1.44762	0.533681	0.576657	0.809746
VK055_1071	tyrosine aminotransferase	1080	15	4	1219.4	2219.83	1.24026	0.310641	0.51628	0.77499
VK055_1072	binding-protein-dependent transport system innermembrane component family protein	602	12	3	885.142	1044.28	1.02407	0.034316	0.948739	0.978996
VK055_1073	ABC transporter family protein	912	8	2	1004.39	1230.16	1.24932	0.321147	0.515641	0.77499
VK055_1074	NLPA lipofamily protein	726	3	1	123.665	71.4594	0.793636	-0.333451	0.73953	0.889788
VK055_1075	aminotransferase class I and II family protein	1058	8	2	644.602	1602.87	1.48297	0.568494	0.454947	0.733604
VK055_1076	zinc-binding dehydrogenase family protein	931	10	3	703.478	771.116	2.12801	1.08951	0.0628642	0.345981
VK055_1078	short chain dehydrogenase family protein	820	11	3	657.116	2133.65	1.61939	0.695453	0.166489	0.491182
VK055_1079	metallo-beta-lactamase superfamily protein	796	3	1	124.338	58.5327	1.05167	0.0726834	0.948472	0.978996
VK055_1080	bacterial regulatory helix-turn-helix, lysR family protein	831	8	2	1088.68	2555.74	1.02781	0.0395791	0.95182	0.979648
VK055_1082	nmrA-like family protein	837	3	1	39.685	22.4969	1.32682	0.407968	0.701607	0.869587
VK055_1084	bacterial regulatory helix-turn-helix, AraC family protein	791	7	2	356.782	478.258	1.64669	0.719572	0.312812	0.644784
VK055_1085	short chain dehydrogenase family protein	680	4	1	146.451	113.635	0.934993	-0.0969719	0.935294	0.973291
VK055_1086	bacterial regulatory, tetR family protein	534	11	3	741.52	672.855	1.11474	0.156702	0.748469	0.893673
VK055_1087	putative oxidoreductase with NAD(P)-binding Rossmann-fold domain	642	6	2	348.752	388.949	1.65633	0.727992	0.211729	0.54234
VK055_1088	hypothetical protein	445	4	1	237.752	288.701	2.67751	1.42089	0.0927463	0.389802
VK055_1089	type VI secretion lipofamily protein	475	2	1	45.013	117.741	3.87008	1.95236	0.0537388	0.321839
VK055_1090	type VI secretion system protein	977	1	1	1.16333	0	0.381971	-1.38846	0.501321	0.76875
VK055_1091	type VI secretion system protein DUF879	1579	18	5	1884.89	5056.28	1.3151	0.395175	0.32196	0.651085
VK055_1092	impA-related N-terminal family protein	1433	9	3	784.643	562.389	1.26984	0.344648	0.54399	0.787791
VK055_1093	intracellular multiplication and human macrophage-killing family protein	2924	31	9	3279.72	5852.16	1.1956	0.25773	0.454084	0.732842
VK055_1094	hypothetical protein	1063	10	3	575.584	903.14	1.06442	0.090062	0.863963	0.946341
VK055_1095	hypothetical protein	2160	14	4	1207.6	1229.15	1.01885	0.0269368	0.95747	0.982388
VK055_1097	hypothetical protein	699	7	2	701.94	1042.21	2.38753	1.25552	0.017116	0.180241
VK055_1099	type VI secretion valine-glycine repeat protein G	1549	20	5	2317.8	2682.69	1.45799	0.543977	0.112851	0.420429
VK055_1100	type VI secretion ATPase, ClpV1 family	2340	11	3	1330.52	2472.18	2.10828	1.07607	0.0337034	0.262946
VK055_1101	type VI secretion system effector, Hcp1 family protein	442	9	3	407.586	1926.27	1.44065	0.526725	0.397661	0.704783
VK055_1102	ompA family protein	1536	4	1	282.114	876.294	2.544	1.3471	0.0919193	0.389802
VK055_1103	type IV/VI secretion system, DotU family domain protein	621	4	1	271.887	272.031	0.815737	-0.293824	0.741421	0.890598
VK055_1104	type VI secretion system protein	1206	4	1	340.542	297.837	0.560961	-0.834027	0.294762	0.627072
VK055_1105	type VI secretion system protein	901	17	6	654.432	659.472	0.808674	-0.30637	0.442439	0.727672
VK055_1107	type VI secretion system protein	442	7	2	488.522	1345.83	1.70289	0.767985	0.214313	0.546077
VK055_1108	intracellular protease, PfpI family protein	494	4	1	639.995	2053.14	2.19765	1.13596	0.143826	0.461679
VK055_1109	HD domain protein	1379	11	3	565.522	706.291	1.13461	0.182196	0.674651	0.855283
VK055_1110	short chain dehydrogenase family protein	685	8	2	348.362	1597.75	1.8511	0.888382	0.105809	0.411409
VK055_1111	bacterial regulatory helix-turn-helix, lysR family protein	823	4	1	316.232	510.734	0.865967	-0.207616	0.812069	0.928336
VK055_1113	anti-anti-sigma factor family protein	305	4	1	582.523	519.646	0.834985	-0.260177	0.7269	0.883485
VK055_1114	response regulator	1093	8	2	468.031	878.317	2.05318	1.03786	0.0351691	0.268783
VK055_1115	hypothetical protein	810	29	8	2358.17	8882.46	1.8661	0.900027	0.00695293	0.105761
VK055_1116	opgC family protein	202	4	2	149.875	215.75	2.00788	1.00567	0.111731	0.418838
VK055_1117	opgC family protein	920	11	4	180.629	179.263	1.17052	0.227149	0.683987	0.860032
VK055_1118	glycosyl transferase 2 family protein	1636	24	7	1699.05	2597.8	2.04406	1.03144	0.00411331	0.0792009
VK055_1119	hypothetical protein	1198	16	4	1089.58	1442.36	1.86407	0.898458	0.0291974	0.24368
VK055_1120	hypothetical protein	1393	36	11	3257.55	7383.66	1.55865	0.640297	0.0407959	0.284857
VK055_1121	hypothetical protein	1255	20	5	1831.07	4703.83	1.29013	0.367517	0.335044	0.659819
VK055_1123	response regulator	2424	27	9	1657.29	1771.21	1.19471	0.256658	0.476306	0.748422
VK055_1124	glycosyl hydrolases family 2, sugar binding domain protein	1954	16	5	823.818	1250.3	1.60929	0.686426	0.075463	0.363848
VK055_1125	oxidoreductase, aldo/keto reductase family	753	4	1	195.385	278.789	3.49967	1.80722	0.0150728	0.166108
VK055_1126	major Facilitator Superfamily protein	1082	15	5	1128.87	1169.3	1.23205	0.301063	0.488269	0.759241
VK055_1127	hypothetical protein	1023	13	4	730.986	891.428	1.09661	0.133048	0.812459	0.928336
VK055_1128	bacterial regulatory helix-turn-helix, lysR family protein	796	24	6	1079.57	1447.35	1.54899	0.631329	0.0852381	0.385606
VK055_1129	hypothetical protein	148	3	1	38.6306	3.77545	1.23551	0.305108	0.835295	0.936588
VK055_1131	hypothetical protein	537	12	3	726.04	895.457	1.59322	0.671947	0.142068	0.458847
VK055_1133	hypothetical protein	102	2	1	140.777	443.76	7.42328	2.89206	0.000865713	0.0264671	Unclassified	-
VK055_1136	periplasmic oligopeptide-binding protein	1455	40	11	4088.78	8571.3	1.82659	0.869154	0.000238044	0.010071	Environmental Information Processing, Cellular Processes, Human Diseases	Membrane Transport, Cellular Community, Drug Resistance: Antimicrobial
VK055_1138	L-Ala-D/L-Glu epimerase, a muconate lactonizing enzyme L-Ala-D/L-Glu epimerase	869	4	1	209.347	254.256	1.46182	0.547767	0.61951	0.831224
VK055_1139	murein peptide amidase A	637	5	2	363.771	636.74	1.43715	0.523206	0.419397	0.713295
VK055_1141	membrane AbrB duplication domain protein	915	8	2	439.193	395.821	0.672383	-0.572645	0.371524	0.689002
VK055_1142	tyrR transcriptional dual regulator	1387	3	1	94.8999	101.844	2.39242	1.25847	0.0921437	0.389802
VK055_1143	6-phospho-beta-glucosidase	1182	11	3	851.282	1114.47	1.21795	0.284456	0.553627	0.794699
VK055_1144	bacterial regulatory helix-turn-helix, lysR family protein	810	7	2	814.408	1359.92	1.60177	0.679669	0.267085	0.60485
VK055_1146	hypothetical protein	1258	7	2	529.742	951.667	1.63328	0.707775	0.174835	0.504414
VK055_1147	peripheral inner membrane phage-shock protein	197	4	1	303.111	418.532	0.719283	-0.475368	0.62119	0.831838
VK055_1151	major Facilitator Superfamily protein	1252	15	4	758.973	1153.41	2.35649	1.23664	0.00533529	0.0923566
VK055_1152	psp operon transcriptional activator	877	5	2	196.217	227.308	1.13206	0.17895	0.844286	0.940566
VK055_1153	amidohydrolase family protein	1031	7	2	368.342	135.586	0.396107	-1.33604	0.164784	0.488526
VK055_1155	bacterial regulatory helix-turn-helix, AraC family protein	2089	5	2	153.539	73.9834	1.42878	0.514784	0.615119	0.830455
VK055_1156	NAD dependent epimerase/dehydratase family protein	815	7	3	484.902	1103.56	1.92474	0.944665	0.150731	0.471165
VK055_1161	sapF	729	6	3	448.544	229.852	0.214225	-2.2228	0.0222763	0.208843
VK055_1162	permease for cytosine/purines, uracil, thiamine,allantoin family protein	1242	19	5	1789.53	5829.76	1.9306	0.94905	0.0104959	0.1385
VK055_1167	putative amidase/amidotransferase	1042	3	1	366.054	175.359	0.790243	-0.339632	0.787849	0.916945
VK055_1168	exoribonuclease II	1741	6	3	493.067	34.0927	0.548734	-0.86582	0.252685	0.589132
VK055_1170	DNA-binding transcriptional regulator	675	4	1	198.111	849.783	2.63319	1.39681	0.103176	0.40741
VK055_1177	PAP2 superfamily protein	691	4	1	697.025	507.086	0.308815	-1.69519	0.0547251	0.324668
VK055_1179	aconitate hydratase 1	2405	23	6	1948.4	5302.32	1.42269	0.508618	0.168046	0.491182
VK055_1180	hypothetical protein	151	3	1	109.792	351.269	3.54652	1.82641	0.0507911	0.313535
VK055_1181	cysB	877	3	1	12.1243	2.21889	0.142762	-2.80831	0.182914	0.512407
VK055_1183	hypothetical protein	226	5	2	176.405	650.85	1.98678	0.99043	0.220522	0.555135
VK055_1184	peptidase S49 family protein	942	4	1	140.066	206.231	1.33803	0.420111	0.616372	0.831224
VK055_1188	23S rRNA pseudouridine 2605 synthase	812	8	2	539.559	2024.96	1.91192	0.935023	0.0975731	0.398018
VK055_1189	bacterial regulatory helix-turn-helix, lysR family protein	807	4	1	321.787	592.917	1.0837	0.115968	0.888434	0.95557
VK055_1191	telomere recombination family protein	558	9	3	728.968	332.186	0.93948	-0.0900658	0.882731	0.954889
VK055_1192	PHP domain protein	758	4	1	937.483	944.639	0.753869	-0.407615	0.668442	0.853388
VK055_1193	anthranilate synthase component I	1406	7	2	1014.04	1596.09	3.2314	1.69216	0.00226856	0.0545936
VK055_1194	anthranilate synthase component II	1436	23	6	2355.91	9672.78	1.89043	0.918716	0.00424229	0.0799182
VK055_1195	indole-3-glycerol phosphate synthase / phosphoribosylanthranilate isomerase	1223	17	5	1163.24	2042.74	1.93562	0.952798	0.0156426	0.170848
VK055_1196	tryptophan synthase, beta subunit	1074	10	3	853.986	1399.42	2.37863	1.25013	0.016343	0.175018
VK055_1199	tartrate dehydrogenase	980	11	3	593.317	459.214	1.60952	0.686635	0.130555	0.44471
VK055_1200	major Facilitator Superfamily protein	1179	20	6	2102.58	4160.6	1.18083	0.239807	0.516248	0.77499
VK055_1201	bacterial regulatory helix-turn-helix, lysR family protein	818	8	3	422.505	2815.25	1.16181	0.216379	0.762205	0.90345
VK055_1202	marR family protein	413	4	2	133.186	172.441	1.66795	0.738073	0.355835	0.675837
VK055_1203	hypothetical protein	132	4	1	129.444	689.221	4.51508	2.17475	0.0114891	0.141413
VK055_1204	putative alcohol dehydrogenase zinc-binding domain protein	747	8	2	259.153	109.797	0.398889	-1.32594	0.0707593	0.356756
VK055_1206	short chain dehydrogenase family protein	637	7	2	872.728	990.803	1.63803	0.711959	0.256667	0.594032
VK055_1207	putative outer membrane receptor for iron transport	2057	15	4	1232.83	924.069	0.826166	-0.275496	0.564782	0.801306
VK055_1208	PKHD-type hydroxylase	610	4	1	307.835	311.581	2.04092	1.02922	0.188114	0.51827
VK055_1209	ompW, outer membrane protein	575	22	7	1515.65	3735.45	1.58637	0.665726	0.0511135	0.313546
VK055_1210	flagellin N-methylase family protein	286	4	1	621.27	1317.77	1.57453	0.654918	0.428793	0.720546
VK055_1211	hypothetical protein	669	4	1	349.913	184.01	0.808272	-0.307087	0.663913	0.851029
VK055_1212	intracellular septation protein A	486	3	1	267.271	17.3586	0.580911	-0.78361	0.416136	0.712451
VK055_1213	tonB-dependent siderophore receptor family protein	1965	33	10	2419.97	11978	2.01099	1.00791	0.00402478	0.0790567
VK055_1215	yniB-like family protein	483	16	4	897.128	2248.72	1.26794	0.342484	0.366411	0.685282
VK055_1216	2-deoxyglucose-6-phosphatase	602	4	1	483.582	2989.01	1.43509	0.521137	0.641687	0.843508
VK055_1217	2-deoxy-D-gluconate 3-dehydrogenase	685	8	2	1471.53	2513.11	2.3983	1.26201	0.0449513	0.29792
VK055_1218	hypothetical protein	531	1	1	0.581666	1.0584	0.995897	-0.00593177	0.998062	0.998879
VK055_1219	sodium:dicarboxylate symporter family protein	1044	4	2	62.3049	313.599	1.80177	0.849416	0.522977	0.776856
VK055_1221	katE	2033	19	6	1894.46	2444.2	1.4392	0.525271	0.181704	0.51174
VK055_1222	ydjC-like family protein	683	4	1	466.605	317.955	0.76265	-0.390907	0.647773	0.845179
VK055_1223	6-phospho-beta-glucosidase	1212	14	5	1360.63	59644	3.31827	1.73043	0.002103	0.0524505
VK055_1224	chbR transcriptional regulator ChbR transcriptional dual regulator	742	3	1	39.5293	52.9454	1.72405	0.785804	0.456193	0.735092
VK055_1226	PTS system, cellobiose-specific IIC component	1223	14	4	995.798	1498.1	1.85974	0.8951	0.0358989	0.268958
VK055_1228	lichenan-specific phosphotransferase enzyme IIB component	288	3	1	248.279	293.242	4.1208	2.04293	0.0121695	0.148343
VK055_1232	periplasmic protein related to spheroblast formation	434	3	1	287.122	196.585	0.874658	-0.193209	0.870446	0.951603
VK055_1233	succinylglutamate desuccinylase	869	13	4	663.772	738.81	0.975695	-0.0354971	0.942087	0.977142
VK055_1234	succinylarginine dihydrolase	1193	11	3	544.619	562.561	1.74612	0.804156	0.0976409	0.398018
VK055_1235	succinylglutamic semialdehyde dehydrogenase	1331	8	2	530.13	550.438	1.71321	0.776702	0.244643	0.582563
VK055_1236	arginine N-succinyltransferase	931	10	3	748.072	3495.49	2.34753	1.23115	0.0224142	0.209031
VK055_1237	astC	1098	6	2	314.064	311.449	0.910877	-0.134672	0.840432	0.939291
VK055_1238	exodeoxyribonuclease III	726	8	2	349.431	380.314	1.32176	0.402464	0.398999	0.705148
VK055_1239	hypothetical protein	591	3	1	153.703	15.0097	1.59186	0.670714	0.497665	0.767554
VK055_1240	hypothetical protein	639	7	2	662.762	1116.96	1.86307	0.897684	0.0839735	0.382318
VK055_1242	bacterial extracellular solute-binding family protein	1053	8	2	202.505	386.331	1.25976	0.333148	0.535545	0.783459
VK055_1243	binding-protein-dependent transport system innermembrane component family protein	1339	4	1	215.466	402.385	1.52068	0.604717	0.404819	0.706344
VK055_1245	putative thiosulfate sulfur transferase	1142	4	1	99.2866	124.096	1.04479	0.0632185	0.931052	0.971543
VK055_1247	hypothetical protein	369	3	1	60.3618	13.4082	0.325535	-1.61911	0.176612	0.506841
VK055_1248	hypothetical protein	126	4	1	425.815	603.692	2.07781	1.05507	0.111232	0.418838
VK055_1249	gdhA	1125	3	1	74.0812	13.0979	1.42121	0.507118	0.697973	0.866981
VK055_1250	NAD(P)H quinone oxidoreductase, PIG3 family protein	882	11	3	1438.07	11316.7	1.49763	0.582677	0.331918	0.656582
VK055_1251	DNA topoisomerase III	1752	11	3	1341.42	7916.26	0.953479	-0.0687272	0.905518	0.9601
VK055_1252	selenide, water dikinase	939	12	3	1320.73	1431.44	0.920922	-0.118849	0.820541	0.931207
VK055_1253	acid phosphatase	672	7	3	736.491	2508.55	1.25552	0.328286	0.660636	0.849889
VK055_1255	signal peptide peptidase SppA, 67K type	1668	9	3	363.771	947.956	2.68518	1.42502	0.00393764	0.0781549
VK055_1256	L-asparaginase I	918	11	4	1062.02	3363.26	2.26351	1.17856	0.0441086	0.294387
VK055_1258	pyrazinamidase / nicotinamidase	399	6	2	168.714	300.804	1.30633	0.385521	0.515088	0.77499
VK055_1259	glycosyl hydrolases 18 family protein	1128	7	2	353.794	490.942	1.47612	0.561814	0.374861	0.690875
VK055_1260	HNH endonuclease family protein	310	4	2	157.528	18.5133	0.590461	-0.760086	0.388819	0.69779
VK055_1261	hypothetical protein	251	3	1	98.0735	10.0572	0.542517	-0.882261	0.38705	0.69779
VK055_1262	methionine sulfoxide reductase B	372	5	2	393.637	289.792	1.05547	0.0778807	0.901001	0.959196
VK055_1264	putative enzyme related to aldose 1-epimerase	796	3	1	99.7211	81.2393	0.959616	-0.0594703	0.936242	0.973495
VK055_1265	aldo/keto reductase family protein	769	10	3	566.881	594.319	1.1504	0.202136	0.744545	0.893109
VK055_1266	scaffolding protein that interacts with murein polymerase and murein hydrolase	672	7	2	234.969	259.639	1.05367	0.0754179	0.927462	0.969322
VK055_1267	protein kinase	1741	17	6	2176.83	3951.52	2.58852	1.37213	0.000183268	0.00828563	Unclassified	-
VK055_1268	hypothetical protein	1155	15	4	1483.95	1902.99	1.46132	0.547273	0.154308	0.477536
VK055_1269	hypothetical protein	507	7	3	382.861	965.956	2.14229	1.09916	0.0688839	0.353847
VK055_1270	ahpC/TSA family protein	434	4	1	234.118	112.499	0.751766	-0.411644	0.668445	0.853388
VK055_1275	major Facilitator Superfamily protein	1096	4	1	272.653	594.291	1.26764	0.342144	0.679183	0.857689
VK055_1276	bacterial regulatory helix-turn-helix, lysR family protein	815	14	4	1381.46	1305.9	1.0565	0.0792874	0.850384	0.94144
VK055_1277	SOS mutagenesis and repair	1123	6	2	220.38	307.977	1.63234	0.706943	0.230042	0.567806
VK055_1278	SOS mutagenesis error-prone repair processed to UmuD' forms complex with UmuC	378	4	1	146.272	329.639	1.38891	0.473949	0.494345	0.765549
VK055_1280	glycosyltransferase 9 family protein	1009	7	2	607.416	502.812	1.8894	0.91793	0.16755	0.491182
VK055_1281	hypothetical protein	145	4	1	357.449	436.16	1.30676	0.385997	0.610808	0.827004
VK055_1282	ybaK / prolyl-tRNA synthetases associated domainprotein	472	12	3	683.789	1030.81	1.50001	0.584974	0.241456	0.578974
VK055_1283	bacterial regulatory helix-turn-helix, AraC family protein	715	4	1	1107.39	1054.49	0.705608	-0.503061	0.506201	0.772237
VK055_1285	cyanate transporter family protein	1066	8	2	1552.69	2097.93	0.961488	-0.0566599	0.93033	0.971543
VK055_1286	peptidase C26 family protein	623	4	1	352.873	286.095	1.17443	0.23196	0.810223	0.928087
VK055_1287	hypothetical protein	459	7	2	971.681	1755.76	1.71886	0.781456	0.233197	0.570652
VK055_1288	hypothetical protein	216	3	1	46.1835	25.0125	0.131218	-2.92996	0.0358016	0.268783
VK055_1289	hypothetical protein	321	8	2	668.939	783.113	1.4219	0.507823	0.37491	0.690875
VK055_1290	diguanylate cyclase domain protein	912	6	2	105.076	145.779	1.41584	0.501656	0.555831	0.794964
VK055_1292	hypothetical protein	113	5	2	488.496	845.865	1.62093	0.696823	0.388804	0.69779
VK055_1293	hypothetical protein	237	4	1	517.182	420.05	0.675757	-0.565423	0.421048	0.714643
VK055_1294	leuE leucine RhtB transporter	575	8	2	366.386	348.854	1.11229	0.153538	0.827766	0.933365
VK055_1295	lipid A biosynthesis lauroyl (or palmitoleoyl) acyltransferase family protein	823	7	2	998.237	1563.67	0.955366	-0.0658745	0.921488	0.966084
VK055_1296	hypothetical protein	140	4	1	340.415	251.453	0.888672	-0.170278	0.884072	0.954889
VK055_1297	L-asparaginase	939	9	3	643.492	858.496	1.75912	0.814851	0.261104	0.598454
VK055_1298	hypothetical protein	1088	11	3	807.243	758.911	1.22781	0.296086	0.507945	0.773043
VK055_1299	diguanylate cyclase domain protein	1606	20	6	1700.88	4344.41	1.26815	0.342726	0.417074	0.712451
VK055_1300	bacterial regulatory helix-turn-helix, lysR family protein	801	4	1	462.74	550.887	1.41724	0.503084	0.593614	0.818562
VK055_1301	3-octaprenyl-4-hydroxybenzoate carboxy-lyase family protein	1358	7	2	842.857	838.039	1.91824	0.939784	0.190196	0.519128
VK055_1303	EAL domain protein	618	3	1	22.3453	0	0.0786413	-3.66857	0.000507354	0.0170211	Cellular Processes	Cellular Community
VK055_1307	cytochrome d ubiquinol oxidase, subunit II	909	4	1	1602.62	3532.51	1.71382	0.777218	0.361251	0.680805
VK055_1309	manganese containing catalase family protein	799	17	5	1360.97	1962.07	1.87352	0.905751	0.00563932	0.0954405
VK055_1310	protein yciE2	456	4	1	446.255	593.358	2.5478	1.34925	0.0615314	0.343037
VK055_1312	hypothetical protein	167	3	1	92.3165	243.887	1.25783	0.330931	0.77955	0.912556
VK055_1315	antibiotic biosynthesis monooxygenase family protein	291	13	4	1166.56	909.289	1.47821	0.563856	0.235756	0.572722
VK055_1316	ACT domain protein	353	7	2	472.124	762.271	2.05352	1.0381	0.0727731	0.360262
VK055_1317	bacterial regulatory, arsR family protein	642	11	3	912.834	1776.1	1.69645	0.76252	0.094184	0.391841
VK055_1319	23S rRNA pseudouridine 2457 synthase	558	4	1	1031.79	1988.76	1.06483	0.0906167	0.904662	0.9601
VK055_1325	bacterial regulatory helix-turn-helix, AraC family protein	726	11	3	533.073	5645.52	2.32271	1.21581	0.048389	0.307432
VK055_1326	transcriptional regulatory, C terminal family protein	594	4	1	285.829	5333.09	3.63071	1.86025	0.150245	0.471165
VK055_1327	HAMP domain protein	1320	11	3	936.639	2451.65	1.75481	0.811311	0.111432	0.418838
VK055_1328	cupin superfamily protein	1009	8	2	1091.49	1412.5	1.67493	0.744104	0.155556	0.478309
VK055_1329	peptidase T	1109	16	5	1350.89	1975.14	1.42048	0.50638	0.221559	0.556982
VK055_1330	potA	1023	17	6	1112.86	692.259	1.65006	0.722517	0.128394	0.4433
VK055_1331	potB	772	10	3	627.964	752.942	1.13888	0.187621	0.72711	0.883485
VK055_1332	potC	707	15	5	760.907	859.689	1.24433	0.315364	0.563357	0.799905
VK055_1333	potD	942	4	1	494.588	342.21	0.853441	-0.228636	0.779682	0.912556
VK055_1334	aldehyde dehydrogenase family protein	1555	9	3	254.518	236.042	1.91721	0.939006	0.12563	0.439356
VK055_1335	AMP-binding enzyme family protein	1455	8	2	477.283	787.912	1.41443	0.500221	0.47045	0.744375
VK055_1336	transketolase	1803	24	8	1751.25	2135.7	1.3175	0.397806	0.198557	0.527131
VK055_1337	transaldolase	858	11	3	1095.69	1073.42	1.17681	0.234882	0.628085	0.83517
VK055_1338	ribose 5-phosphate isomerase B	413	3	1	225.705	39.6811	2.88662	1.52938	0.112671	0.42041
VK055_1340	2-keto-3-deoxygluconate permease family protein	918	2	1	155.378	24.8667	2.09492	1.0669	0.188539	0.518504
VK055_1341	sorbitol phosphotransferase enzyme II family protein	1547	16	4	1262.62	1619.13	0.99185	-0.0118068	0.977311	0.988523
VK055_1342	4-hydroxythreonine-4-phosphate dehydrogenase	907	8	3	506.672	874.742	0.998403	-0.00230598	0.997281	0.998879
VK055_1344	transcriptional repressor	866	3	1	96.1309	25.137	0.904429	-0.144922	0.88541	0.954889
VK055_1345	hypothetical protein	307	8	2	629.116	11021.9	1.71976	0.782206	0.163635	0.486923
VK055_1347	N-acetyl-D-glucosamine kinase	820	18	5	1275.78	2536.22	1.95956	0.970533	0.0205355	0.199616
VK055_1351	hypothetical protein	118	4	1	376.068	640.977	2.0286	1.02048	0.11873	0.430722
VK055_1352	transcription-repair coupling factor	3102	17	9	1431.8	292.554	0.262098	-1.93182	4.22669e-06	0.000356075	Genetic Information Processing	Replication and Repair
VK055_1353	putative L,D-transpeptidase YcfS	847	6	2	279.414	413.113	1.34539	0.428026	0.542482	0.787045
VK055_1354	protein involved in stress resistance and biofilm formation	232	8	2	692.427	947.921	0.624718	-0.678723	0.321938	0.651085
VK055_1355	hypothetical protein	140	4	1	1276.17	1397.49	1.20386	0.267664	0.658691	0.848673
VK055_1357	tonB-dependent siderophore receptor family protein	1976	11	3	802.699	1169.32	2.22015	1.15066	0.0331516	0.262375
VK055_1358	glycine-zipper containing OmpA-like membrane domain protein	453	2	1	90.9313	162.442	2.83588	1.5038	0.11991	0.431289
VK055_1359	NADH dehydrogenase II	1174	11	4	371.993	36.8818	0.220618	-2.18038	0.000106837	0.00547321	Metabolism	Energy Metabolism
VK055_1360	hypothetical protein	488	2	1	59.506	77.9793	3.51614	1.81399	0.0628121	0.345981
VK055_1361	beta-hexosaminidase	909	7	2	447.573	537.805	1.15792	0.211542	0.767942	0.90722
VK055_1364	hypothetical protein	324	4	1	453.216	1131.26	3.06867	1.61761	0.0468023	0.303149
VK055_1365	purine nucleoside phosphoramidase	321	4	1	128.419	172.113	1.31258	0.3924	0.703512	0.870718
VK055_1366	ptsG	1290	7	2	543.145	1090.34	1.69419	0.760598	0.208253	0.538531
VK055_1367	putative metallodependent hydrolase	715	10	3	286.245	100.265	0.694419	-0.526121	0.383643	0.694883
VK055_1371	aminodeoxychorismate lyase	729	3	1	320.754	326.448	1.24932	0.321137	0.669812	0.853839
VK055_1372	beta-ketoacyl-acyl-carrier-protein synthase II	1085	3	2	40.7432	1.46297	0.0770988	-3.69715	0.121356	0.433315
VK055_1380	septum formation protein Maf	488	10	3	573.81	1303.51	1.27779	0.353655	0.557499	0.794964
VK055_1381	23S rRNA pseudouridine synthase	858	7	2	399.358	140.168	0.335237	-1.57675	0.0101503	0.135972
VK055_1382	ribonuclease E	2910	4	1	472.537	1474.78	1.21873	0.285377	0.778353	0.912054
VK055_1383	bacterial regulatory helix-turn-helix, lysR family protein	842	4	1	302.922	464.786	2.21084	1.1446	0.183717	0.512407
VK055_1384	major Facilitator Superfamily protein	1093	9	3	1341.64	1456.23	1.12854	0.174454	0.730883	0.885036
VK055_1386	oxidoreductase, NAD-binding Rossmann fold family protein	810	12	3	1317.42	2961.05	1.48769	0.573077	0.154482	0.477685
VK055_1387	hypothetical protein	588	10	3	1601.3	2406.37	1.43655	0.522612	0.345235	0.666049
VK055_1388	ribosomal-protein-S5-alanine N-acetyltransferase	526	20	5	1188.98	2986.18	2.32591	1.2178	0.000236386	0.010071	Unclassified	-
VK055_1389	major Facilitator Superfamily protein	1088	14	4	922.641	1818.67	1.57869	0.658731	0.191561	0.520205
VK055_1390	hypothetical protein	504	11	3	910.442	2083	2.21837	1.1495	0.0125493	0.149408
VK055_1392	dihydroorotase, homodimeric type	923	17	5	377.23	273.225	0.798068	-0.325417	0.446253	0.729516
VK055_1395	monomeric sarcosine oxidase	1007	10	3	1062.45	1130.12	1.32594	0.407015	0.442349	0.727672
VK055_1396	rhodanese-like domain protein	958	8	3	658.921	2831.89	1.75221	0.809175	0.169396	0.493983
VK055_1398	hypothetical protein	105	4	1	87.6891	126.096	1.55293	0.634991	0.410056	0.707701
VK055_1399	lipid A biosynthesis lauroyl (or palmitoleoyl) acyltransferase family protein	828	4	1	186.613	74.8348	1.43495	0.520996	0.626589	0.834058
VK055_1400	sugar (and other) transporter family protein	1104	7	2	114.989	134.813	1.19888	0.261682	0.672872	0.854659
VK055_1401	hypothetical protein	183	3	1	186.898	269.515	1.65089	0.723246	0.430801	0.721682
VK055_1402	msyB family protein	334	6	2	521.592	422.289	1.18075	0.239708	0.734238	0.887029
VK055_1403	membrane glycosyltransferase synthesis of membrane-derived oligosaccharide	2276	22	7	1357.97	1331.5	1.2751	0.350608	0.309236	0.643431
VK055_1404	periplasmic glucan biosynthesis, MdoG family protein	1398	27	7	1980.61	1417.48	1.36648	0.450461	0.195387	0.52488
VK055_1405	acyltransferase family protein	1044	13	4	604.277	790.52	1.07605	0.105745	0.844171	0.940566
VK055_1406	bacterial regulatory, tetR family protein	534	5	2	172.514	236.809	1.19184	0.253189	0.776	0.910807
VK055_1407	regulator of RNase III activity	475	18	5	1146.35	1282.15	1.08106	0.112441	0.797009	0.921344
VK055_1409	nitrate reductase delta subunit	499	4	1	365.325	583.746	0.699292	-0.516033	0.569007	0.804179
VK055_1410	putative hydrolase ycdX	664	12	3	802.072	1240.58	1.37732	0.461862	0.30958	0.643431
VK055_1411	glyoxylate reductase / hydroxypyruvate reductase	845	3	1	67.7863	52.884	2.18248	1.12597	0.207665	0.538351
VK055_1414	pirin family protein	774	4	1	72.0053	61.2077	0.585008	-0.773472	0.498829	0.768411
VK055_1415	putative cysteine hydrolase predicted hydrolase	610	3	1	114.346	42.0399	3.40031	1.76567	0.120426	0.431914
VK055_1417	putative membrane protein	642	3	1	34.1035	0.834298	0.796835	-0.327646	0.825102	0.932051
VK055_1419	sel1 repeat family protein	880	4	1	291.366	486.235	2.17829	1.12319	0.134379	0.449758
VK055_1424	hypothetical protein	164	5	2	140.247	129.801	1.85223	0.889267	0.205641	0.536534
VK055_1425	phage integrase	604	8	2	1308.83	3253.44	1.71453	0.777813	0.153047	0.474407
VK055_1426	DSBA-like thioredoxin domain protein	580	3	1	51.7412	135.993	1.80872	0.854968	0.476376	0.748422
VK055_1428	heme-containing peroxidase/deferrochelatase	1155	14	4	909.533	887.098	1.0873	0.120745	0.795069	0.920057
VK055_1429	hypothetical protein	1015	6	2	136.84	384.479	1.55293	0.634995	0.421321	0.714643
VK055_1430	ferrous iron permease efeU	747	4	1	306.653	293.903	0.692087	-0.530975	0.533694	0.78226
VK055_1431	na+ dependent nucleoside transporter family protein	1066	4	1	342.308	370.084	0.988854	-0.0161709	0.980288	0.990213
VK055_1434	sodium/proline symporter	1341	21	7	1314.4	2120.47	1.59483	0.673401	0.06583	0.35049
VK055_1436	putA bifunctional enzyme and transcriptional regulator PutA transcriptional repressor, Proline dehydrogenase/pyrroline-5-carboxylate dehydrogenase	3566	18	6	1264.44	3361.96	1.54462	0.627249	0.118089	0.429218
VK055_1437	rutR transcriptional dual regulator	575	5	2	500.94	213.811	0.852584	-0.230087	0.776024	0.910807
VK055_1438	hypothetical protein	356	3	1	251.768	504.858	2.70137	1.43369	0.0640492	0.345981
VK055_1439	pyrimidine utilization protein A	982	13	4	818.165	890.177	0.721667	-0.470596	0.325302	0.652439
VK055_1440	pyrimidine utilization protein B	639	8	2	908.989	1211.09	1.68002	0.748474	0.205564	0.536534
VK055_1441	pyrimidine utilization protein C	353	4	1	338.601	563.493	1.16991	0.2264	0.768963	0.907706
VK055_1442	pyrimidine utilization protein D	720	6	2	999.095	736.702	0.734798	-0.444581	0.522283	0.776856
VK055_1443	nitroreductase family protein	531	4	1	521.212	880.358	1.51048	0.595005	0.381549	0.694468
VK055_1445	pyrimidine utilization transport protein G	1190	15	4	2549.81	5648.79	1.8258	0.868527	0.0332387	0.262517
VK055_1446	eamA-like transporter family protein	845	4	1	324.211	1075.3	1.76153	0.81683	0.398697	0.705148
VK055_1447	hypothetical protein	118	4	1	242.609	1003.71	1.8467	0.88495	0.244829	0.582641
VK055_1448	quinone oxidoreductase, type IV	537	12	4	1053.92	1072.46	1.44964	0.535697	0.215254	0.547238
VK055_1449	yccJ-like family protein	205	4	1	292.938	436.081	0.759707	-0.396484	0.589415	0.816991
VK055_1450	histidine phosphatase super family protein	1123	16	5	2127.54	3310.65	1.8199	0.863861	0.0335028	0.262946
VK055_1451	hypothetical protein	405	11	3	733.707	546.511	1.31224	0.392027	0.40019	0.705309
VK055_1453	hypothetical protein	199	4	1	643.834	404.365	0.664826	-0.58895	0.593225	0.818562
VK055_1455	putrescine importer	1252	34	10	2443.9	10513	1.43016	0.516175	0.102767	0.407096
VK055_1456	&gamma-glutamylputrescine synthetase	1279	14	4	2124.95	4949.83	1.55446	0.636414	0.138659	0.453542
VK055_1458	DNA-binding transcriptional repressor	502	6	2	245.507	51.4529	0.645758	-0.630935	0.390007	0.698403
VK055_1459	gamma-glutamyl-gamma-aminobutyraldehyde dehydrogenase	1339	7	2	1000.1	1363.1	1.7977	0.846151	0.104603	0.409067
VK055_1460	putative DNA-binding transcriptional regulator	847	10	3	446.778	493.679	1.68558	0.753246	0.117814	0.42863
VK055_1461	FAD binding domain protein	1152	12	3	633.316	2134.5	1.20956	0.27448	0.582899	0.813313
VK055_1462	tartrate dehydrogenase	977	11	4	546.598	192.297	0.791179	-0.337924	0.477183	0.749373
VK055_1463	transporter, betaine/carnitine/choline transporter family protein	1447	25	7	1670.63	2073.35	1.47084	0.556643	0.175686	0.505914
VK055_1464	putative 2Fe-2S cluster-containing protein	1012	20	6	1209.95	2093.53	1.42687	0.512852	0.130022	0.444147
VK055_1465	succinate-semialdehyde dehydrogenase family protein	1304	16	5	2764.82	2629.95	0.976923	-0.0336828	0.935927	0.973495
VK055_1466	2Fe-2S iron-sulfur cluster binding domain protein	869	7	2	353.222	728.884	2.03616	1.02585	0.182498	0.51224
VK055_1467	fused predicted PTS system enzymes: Hpr component, enzyme I component, enzyme IIA component	2251	25	7	2590.99	4065.92	1.41872	0.504593	0.156548	0.478309
VK055_1468	PTS system, Fru family, IIC component domain protein	969	12	3	2380.03	3822.97	1.76481	0.819514	0.0489704	0.308383
VK055_1469	frwB	288	4	1	387.205	643.695	2.12159	1.08515	0.117569	0.428353
VK055_1470	glycerol dehydratase	2068	31	8	3636.58	23596.9	0.926412	-0.110274	0.726093	0.882815
VK055_1471	glycyl-radical enzyme activating family protein	788	4	1	225.826	516.141	3.77148	1.91513	0.0369034	0.273931
VK055_1472	frwB	307	4	1	665.726	819.106	0.772376	-0.372625	0.731807	0.885503
VK055_1473	phytanoyl-CoA dioxygenase family protein	691	4	1	359.134	418.078	1.3752	0.459643	0.481825	0.75417
VK055_1474	hypothetical protein	153	8	2	1039.2	1188.8	1.12057	0.16423	0.735856	0.887287
VK055_1475	diguanylate cyclase domain protein	788	7	2	751.298	1028.15	2.11734	1.08225	0.0772813	0.366944
VK055_1476	bacterial regulatory helix-turn-helix, AraC family protein	750	3	1	324.135	409.818	2.86411	1.51809	0.0378985	0.276295
VK055_1477	fe(3+) ions import ATP-binding protein FbpC	926	4	1	364.755	980.175	2.20303	1.13949	0.11066	0.418838
VK055_1478	binding-protein-dependent transport system innermembrane component family protein	1352	18	5	1416.77	1961.71	1.57516	0.6555	0.0969152	0.396913
VK055_1479	fe(3+)-binding periplasmic protein	915	8	2	641.033	2054.02	2.32585	1.21776	0.0482721	0.307432
VK055_1481	EAL domain protein	1382	35	9	3745.1	16696.6	1.29819	0.376504	0.193734	0.523801
VK055_1482	anti-anti-sigma factor family protein	305	12	3	1119.29	2531.93	1.51216	0.596608	0.229855	0.567806
VK055_1483	glycogen phosphorylase, brain form	2184	22	6	2961.36	5655.51	1.13198	0.178846	0.584338	0.813511
VK055_1485	periplasmic oligopeptide-binding protein	1417	20	5	1934.13	4072.96	1.69142	0.758234	0.0211973	0.203541
VK055_1486	putative carrier/transport protein substrate/modulator of FtsH-mediated proteolysis	594	6	2	290.047	1023.04	1.85799	0.893745	0.189753	0.519128
VK055_1490	phosphatidylethanolamine-binding family protein	499	8	2	843.942	2276.29	1.59595	0.674417	0.213536	0.545128
VK055_1491	23S rRNA m5C1962 methyltransferase monomer	993	6	2	491.277	2543.07	3.05449	1.61093	0.00640694	0.100783
VK055_1493	hypothetical protein	372	4	1	385.023	380.433	0.552913	-0.854875	0.194733	0.52488
VK055_1494	methylglyoxal synthase	413	8	3	389.999	544.236	2.45823	1.29762	0.00611778	0.0982733
VK055_1495	DNA helicase IV	1849	21	6	2834.06	2697.81	0.716398	-0.481167	0.243742	0.582247
VK055_1497	integral membrane, YccS/YhfK family protein	1922	35	9	3921	5905	1.41414	0.499927	0.0632445	0.345981
VK055_1498	transcriptional coactivator for CRP	556	11	3	984.355	3019.05	1.99529	0.996596	0.076566	0.365569
VK055_1500	SOS cell division inhibitor	459	19	5	971.187	2489.93	1.14766	0.198696	0.625115	0.833267
VK055_1501	outer membrane protein A	963	1	1	23.2619	1.83081	0.550165	-0.862063	0.559343	0.796869
VK055_1502	macrodomain Ter protein	407	7	2	281.174	205.591	1.22247	0.289797	0.610806	0.827004
VK055_1503	AAA domain protein	1582	20	5	1199.59	11944.9	3.2836	1.71528	3.49707e-05	0.00217334	Unclassified	-
VK055_1505	hypothetical protein	105	3	1	236.798	601.605	3.23707	1.69469	0.0868447	0.387784
VK055_1506	hypothetical protein	507	3	1	66.9938	7.51085	0.851086	-0.232623	0.816956	0.928791
VK055_1507	mce related family protein	1476	10	3	375.804	373.691	1.35392	0.437145	0.384534	0.695848
VK055_1508	integral membrane, PqiA family protein	1096	18	6	1218.35	883.554	1.54914	0.631469	0.0882999	0.389802
VK055_1509	heme ABC exporter, ATP-binding protein CcmA	1703	22	6	2442.01	2466.07	1.30715	0.386425	0.299755	0.632471
VK055_1510	23S rRNA m2G2445 methyltransferase	1895	21	6	1035.11	855.87	1.0524	0.0736808	0.85849	0.944475
VK055_1511	hypothetical protein	488	4	1	530.256	294.089	1.22735	0.295545	0.729595	0.884803
VK055_1512	putative 2Fe-2S cluster-containing protein	999	3	1	171.756	32.6286	0.648409	-0.625023	0.577704	0.809746
VK055_1513	dihydroorotate dehydrogenase	909	10	4	267.173	132.169	0.620834	-0.68772	0.156135	0.478309
VK055_1515	nitrate transport protein	866	13	5	256.378	609.669	1.49219	0.577427	0.230267	0.567806
VK055_1516	alkanesulfonate monooxygenase, FMNH(2)-dependent	1031	4	1	239.58	410.306	1.81085	0.85667	0.193852	0.523801
VK055_1517	ssuC	712	3	1	126.898	60.5331	1.32535	0.406378	0.732261	0.885769
VK055_1518	aliphatic sulfonates import ATP-binding protein SsuB	696	7	2	593.05	807.312	1.78672	0.83731	0.12925	0.444147
VK055_1519	aminopeptidase N	2354	23	7	1202.77	932.083	1.22368	0.291221	0.406995	0.706685
VK055_1520	nicotinate phosphoribosyltransferase	1082	18	5	1688.43	4658.34	1.56812	0.649037	0.129941	0.444147
VK055_1521	amidohydrolase family protein	1050	11	3	812.61	1626.2	1.49213	0.577376	0.273628	0.609984
VK055_1522	amidase, hydantoinase/carbamoylase family protein	1115	7	3	246.961	520.914	1.66219	0.733083	0.163406	0.486923
VK055_1523	sdaC serine STP transporter	1161	28	8	2388.18	3855.17	1.47144	0.557228	0.122488	0.433725
VK055_1524	diaminopropionate ammonia-lyase	1090	23	6	2811.99	4334.53	0.98407	-0.0231666	0.949383	0.978996
VK055_1525	asnC family protein	415	16	4	2401.93	5712.28	1.66947	0.739393	0.0747722	0.362947
VK055_1527	outer membrane protein C	969	11	3	1344.52	1341.55	1.44886	0.534917	0.259837	0.596996
VK055_1528	aspC	1071	5	2	820.449	917.407	2.35326	1.23466	0.0456489	0.299922
VK055_1530	hypothetical protein	496	13	4	1191.63	2075.17	1.08237	0.114193	0.82162	0.931237
VK055_1531	L,D-transpeptidase YcbB	1611	18	5	1872.76	4233.59	2.06498	1.04613	0.00381649	0.0765519
VK055_1532	hypothetical protein	102	8	2	773.378	2017.04	2.50824	1.32668	0.0099395	0.135972
VK055_1537	hypothetical protein	804	10	3	692.347	1752.02	1.99526	0.996576	0.0480342	0.307432
VK055_1538	hypothetical protein	702	6	2	1283.12	1398.05	0.938372	-0.0917678	0.910946	0.961145
VK055_1541	hypothetical protein	1107	11	4	829.412	900.742	1.50472	0.58949	0.265707	0.603171
VK055_1544	DNA internalization-related competence protein ComEC/Rec2	2027	19	6	601.708	728.738	1.04104	0.0580196	0.877516	0.954019
VK055_1546	ribosomal protein S1	1506	1	1	88.4132	5.8591	0.79525	-0.33052	0.750981	0.895539
VK055_1548	3-phosphoshikimate 1-carboxyvinyltransferase	1115	11	3	1119.31	279.662	0.275158	-1.86167	0.00226832	0.0545936
VK055_1549	phosphoserine transaminase	980	15	5	421.298	167.218	0.550952	-0.860002	0.0864623	0.387423
VK055_1550	hypothetical protein	623	33	9	3140.24	4216.79	1.36286	0.446633	0.152253	0.474021
VK055_1551	hypothetical protein	1584	8	3	922.095	1055.4	1.82392	0.867042	0.0811256	0.375516
VK055_1552	formate transporter FocA	772	5	2	357.335	260.127	0.440379	-1.18318	0.179686	0.509574
VK055_1553	formate acetyltransferase	2054	14	4	1275.15	1043.78	1.3045	0.383498	0.36209	0.681741
VK055_1554	pyruvate formate-lyase 1-activating enzyme	666	4	1	311.735	1088.47	1.2868	0.363791	0.635778	0.839511
VK055_1555	sugar (and other) transporter family protein	1034	5	2	176.821	136.453	0.7989	-0.323913	0.730672	0.885036
VK055_1556	hypothetical protein	132	4	1	232.568	126.257	0.638699	-0.646792	0.51546	0.77499
VK055_1557	dimethyl sulfoxide reductase, chain C	750	7	2	876.977	1017.16	1.86653	0.900356	0.217875	0.550644
VK055_1558	dimethylsulfoxide reductase, chain B	556	11	3	896.644	1122.29	1.02365	0.0337202	0.943262	0.977825
VK055_1559	dimethyl sulfoxide reductase, chain A	2195	25	8	1768.38	5133.74	1.39424	0.479474	0.201957	0.532754
VK055_1561	recombination factor	1209	11	3	905.553	1220.35	1.03424	0.0485776	0.926984	0.969322
VK055_1562	outer membrane lipocarrier protein LolA	515	1	1	1.16333	0	0.381971	-1.38846	0.501321	0.76875
VK055_1563	essential cell division protein FtsK	3809	1	1	6.97999	0.719	0.0834915	-3.58223	0.0585302	0.333165
VK055_1564	lrp transcriptional dual regulator	445	7	2	612.85	1080.02	1.70404	0.768962	0.259389	0.596633
VK055_1571	ATP-dependent Clp protease ATP-binding subunit ClpA	2052	8	2	830.585	542.233	0.773132	-0.371213	0.463933	0.741145
VK055_1574	macB	1746	22	6	1464.12	1527.23	1.70986	0.773878	0.0621524	0.34421
VK055_1575	macA	1004	4	1	187.213	188.902	1.08378	0.116076	0.863845	0.946341
VK055_1577	hypothetical protein	156	3	1	121.199	181.016	2.4427	1.28848	0.101626	0.405117
VK055_1578	aqpZ - water MIP channel	626	8	2	868.595	1023.78	0.963846	-0.0531261	0.914662	0.963117
VK055_1579	hypothetical protein	810	6	2	269.818	510.42	3.82546	1.93563	0.00835262	0.121321
VK055_1580	hydroxylamine reductase	1487	32	9	4247.21	5593.9	1.13333	0.180567	0.497462	0.767554
VK055_1581	2Fe-2S iron-sulfur cluster binding domain protein	842	3	1	240.517	38.1349	0.73376	-0.446619	0.700552	0.868758
VK055_1582	doxX family protein	261	8	2	372.627	868.615	1.17738	0.235585	0.640143	0.842926
VK055_1583	pyruvate oxidase	1547	3	1	538.394	545.912	1.76916	0.823067	0.341622	0.664147
VK055_1584	ltaA	901	14	4	1464.17	2868.39	1.75303	0.80985	0.0547225	0.324668
VK055_1585	short chain dehydrogenase family protein	1298	18	5	1544.97	2731.58	1.36098	0.444651	0.25874	0.595756
VK055_1586	putative amidase and lipoprotein	747	10	3	475.706	1002.94	1.73219	0.792599	0.157159	0.478548
VK055_1587	NAD dependent epimerase/dehydratase family protein	912	7	3	453.404	527.084	1.82505	0.867939	0.249505	0.586042
VK055_1588	diguanylate cyclase domain protein	947	8	2	618.89	901.23	1.45007	0.536127	0.247025	0.584459
VK055_1590	putative lipoprotein	464	8	2	1577.79	3592.77	1.83918	0.879065	0.117625	0.428353
VK055_1591	ABC transporter family protein	656	12	3	14195.2	445573	10.6199	3.4087	6.29884e-09	2.17081e-06	Environmental Information Processing	Membrane Transport
VK055_1592	artI	658	4	1	12734.6	315781	6.68078	2.74002	0.00108229	0.0318059	Environmental Information Processing	Membrane Transport
VK055_1594	amino ABC transporter, permease, 3-TM region, His/Glu/Gln/Arg/opine family domain protein	602	16	4	17907.3	614392	10.8906	3.44501	3.37062e-08	8.51867e-06	Environmental Information Processing	Membrane Transport
VK055_1595	artI	658	11	3	1967.67	4152.38	1.64882	0.721432	0.0944962	0.392371
VK055_1597	sensory transduction histidine kinase domain protein	766	4	1	304.963	170.179	0.655899	-0.608455	0.435716	0.725181
VK055_1599	23S rRNA (uracil-5-)-methyltransferase RumB	1015	12	4	1678.91	2381.26	1.09918	0.136427	0.747757	0.893397
VK055_1600	hypothetical protein	440	3	1	83.8953	9.70197	0.350535	-1.51237	0.183267	0.512407
VK055_1601	potI	761	4	1	335.668	2409.41	2.41467	1.27183	0.257385	0.594151
VK055_1602	potH	858	4	1	143.854	539.934	3.07159	1.61898	0.0963422	0.395702
VK055_1603	potG	1020	17	5	1012.17	579.437	1.02538	0.0361655	0.943094	0.977825
VK055_1604	potF	1001	16	5	736.715	612.929	1.29635	0.374458	0.336935	0.662493
VK055_1606	alpha-L-glutamate ligase, RimK family protein	812	16	4	1486.12	1857.95	1.51451	0.598853	0.076543	0.365569
VK055_1608	hypothetical protein	259	4	1	327.78	479.081	1.7434	0.801904	0.204994	0.536534
VK055_1609	glutaredoxin, GrxA family	237	4	1	146.282	225.186	1.95855	0.969784	0.404683	0.706344
VK055_1611	aspT/YidE/YbjL antiporter duplication domain protein	1517	7	2	622.1	748.25	1.38906	0.474109	0.522342	0.776856
VK055_1613	putative orf35	1512	8	2	482.757	351.28	1.02506	0.0357028	0.946083	0.97867
VK055_1614	putative bacterial nucleoid DNA-binding protein	496	2	1	160.113	139.214	3.16179	1.66074	0.0652967	0.350127
VK055_1616	hypothetical protein	135	4	1	144.895	253.603	2.21056	1.14441	0.0995604	0.401525
VK055_1617	phage tail-collar fiber family protein	2292	31	9	3703.73	5552.05	1.62873	0.703744	0.0201376	0.197679
VK055_1618	putative orf34	575	8	2	1242.59	983.293	0.704616	-0.50509	0.344101	0.665833
VK055_1619	baseplate J-like family protein	1066	20	6	1389.79	2372.75	1.46831	0.554154	0.123323	0.433919
VK055_1621	phage tail tape measure protein, TP901 family, core region	1695	12	3	1268.66	2083.3	0.960855	-0.05761	0.91674	0.963834
VK055_1623	hypothetical protein	264	NA	NA	0	0.358068	4.58397	2.1966	0.159112	0.481319
VK055_1625	D-alanyl-D-alanine carboxypeptidase family protein	307	4	1	142.481	141.535	0.770404	-0.376312	0.644735	0.843597
VK055_1627	hypothetical protein	413	3	1	114.526	15.7257	0.576585	-0.794396	0.447747	0.729639
VK055_1628	hypothetical protein	988	7	2	188.879	194.429	1.31052	0.390144	0.496331	0.767057
VK055_1631	phage head completion family protein	407	4	1	400.498	645.692	2.06265	1.0445	0.281434	0.614881
VK055_1633	phage major capsid protein, P2 family	920	6	2	309.051	234.268	1.66195	0.732878	0.32716	0.652913
VK055_1634	phage capsid scaffolding (GPO) serine peptidase family protein	658	7	2	340.443	419.855	2.0034	1.00245	0.0713065	0.358219
VK055_1635	ATPase subunit of terminase family protein	1601	23	7	4162.8	9247.57	1.55536	0.637247	0.0663368	0.350605
VK055_1636	phage portal protein, PBSX family	945	12	3	1530.98	1422.51	1.15992	0.214027	0.61908	0.831224
VK055_1638	bacteriophage replication gene A family protein	1819	30	9	2885.66	2756.37	1.04341	0.0613072	0.839278	0.938802
VK055_1639	DNA adenine methylase family protein	766	20	6	1626.45	3662	2.09089	1.06412	0.00703025	0.105761
VK055_1640	hypothetical protein	197	4	1	572.231	712.039	1.10017	0.13773	0.851791	0.94144
VK055_1641	hypothetical protein	361	12	3	1928.52	3620.58	1.19302	0.254624	0.599691	0.819609
VK055_1642	hypothetical protein	386	4	1	239.154	332.234	1.87354	0.90577	0.120604	0.432121
VK055_1643	phage regulatory CII family protein	364	10	3	510.036	691.985	2.37819	1.24986	0.0140388	0.158869
VK055_1646	AAA ATPase domain protein	1020	5	2	242.111	190.949	1.09944	0.136775	0.858805	0.944475
VK055_1648	integrase	950	8	3	797.268	874.624	1.95674	0.968455	0.0675127	0.353253
VK055_1649	bacterial regulatory, tetR family protein	507	4	1	604.661	1225.03	1.80727	0.853812	0.179585	0.509574
VK055_1651	HAD hydrolase, IIB family protein	731	10	3	419.24	438.861	1.78795	0.838307	0.129038	0.444147
VK055_1652	sugar (and other) transporter family protein	1109	13	4	725.698	960.922	1.48473	0.5702	0.303912	0.63689
VK055_1653	PAP2 superfamily protein	534	12	3	1405.24	937.402	0.632144	-0.661674	0.145863	0.463978
VK055_1658	aldose sugar dehydrogenase	999	12	4	1298.56	1031.26	0.981853	-0.0264216	0.953766	0.98045
VK055_1659	biofilm formation family protein	345	11	3	1273.7	1531.5	1.47093	0.556726	0.24076	0.578403
VK055_1660	lacY lactose MFS transporter	1117	21	6	1609.56	1483.3	1.43135	0.517372	0.167328	0.491182
VK055_1661	ribosomal protein S12 methylthiotransferase RimO	1193	12	3	1064.39	1088.72	1.25461	0.327243	0.416861	0.712451
VK055_1663	binding-protein-dependent transport system innermembrane component family protein	828	7	2	324.021	385.074	1.58274	0.662421	0.228976	0.567723
VK055_1664	bacterial extracellular solute-binding, 5 Middlefamily protein	1387	19	6	1592.62	1969.9	1.48517	0.570625	0.078573	0.371424
VK055_1666	iaaA	847	4	1	1009.9	1231.34	1.62564	0.701008	0.29881	0.631783
VK055_1667	molybdopterin biosynthesis	1112	10	4	374.573	644.388	1.15647	0.209728	0.655661	0.848469
VK055_1668	molybdopterin synthase sulfurylase MoeB	680	12	3	2130.91	2620.2	1.35435	0.437604	0.293782	0.626118
VK055_1669	glycyl-radical enzyme activating family protein	810	2	1	46.8259	14.1873	0.96348	-0.053673	0.969844	0.986353
VK055_1670	glycyl radical enzyme, PFL2/glycerol dehydratasefamily protein	2189	36	10	4282.07	8462.23	1.42142	0.507332	0.0426386	0.291774
VK055_1671	HAD hydrolase, IIB family protein	734	12	3	1401.66	4545.47	1.71263	0.776215	0.0959374	0.395702
VK055_1672	bacterial regulatory, lacI family protein	966	8	2	1784.39	2788.15	1.60428	0.681926	0.187632	0.517318
VK055_1673	putative cytoplasmic protein	1139	8	2	1107.31	1152.43	2.03594	1.02569	0.033627	0.262946
VK055_1674	exuT hexuronate MFS transporter	1171	14	4	1144.87	10172.4	2.11754	1.08239	0.0240962	0.215954
VK055_1675	glycosyl hydrolases 31 family protein	2127	39	10	4284.92	6394.36	1.54224	0.625023	0.0132157	0.155186
VK055_1676	heme ABC exporter, ATP-binding protein CcmA	1412	8	2	1452.2	2217.21	1.02221	0.0316979	0.947954	0.978996
VK055_1677	tyrosine phosphatase family protein	707	13	4	660.44	1087.56	1.67953	0.748059	0.189689	0.519128
VK055_1678	putative L,D-transpeptidase YbiS	734	25	7	2546.65	1038.1	0.470321	-1.08828	0.00232033	0.0549772
VK055_1679	bacterial regulatory, gntR family protein	645	4	1	909.942	1508.07	0.965305	-0.0509426	0.958494	0.982388
VK055_1680	glycosyl hydrolase 1 family protein	1193	14	4	1681.87	2555.89	1.24016	0.310523	0.570779	0.805593
VK055_1681	citrate transporter family protein	1001	16	4	913.73	3457.23	1.31821	0.398576	0.34065	0.664147
VK055_1682	mntR transcriptional repressor	426	8	2	192.126	744.116	1.85234	0.88935	0.20883	0.538553
VK055_1684	sulfatase family protein	1422	30	8	4075.83	8483.15	1.69251	0.759162	0.0125722	0.149408
VK055_1687	eamA-like transporter family protein	799	11	3	637.835	356.766	0.827093	-0.273878	0.535644	0.783459
VK055_1688	stationary phase nucleoid protein that sequesters iron and protects DNA from damage	453	10	3	833.441	449.41	1.15518	0.208122	0.698655	0.866981
VK055_1689	glnH	672	4	1	374.107	514.356	1.65017	0.722618	0.289021	0.622106
VK055_1690	amino ABC transporter, permease, 3-TM region, His/Glu/Gln/Arg/opine family domain protein	594	11	3	950.289	2935.55	2.76619	1.4679	0.0150126	0.165926
VK055_1691	glnQ	650	7	2	723.619	1023.81	1.36245	0.446198	0.50069	0.76875
VK055_1692	mechanosensitive ion channel family protein	1976	7	2	801.275	1310.78	3.01387	1.59162	0.00909417	0.128668
VK055_1693	23S rRNA m6A1618 methyltransferase	823	8	2	655.815	1121.19	1.0515	0.0724476	0.894945	0.95799
VK055_1697	hypothetical protein	234	4	1	914.635	876.287	0.908974	-0.137689	0.890435	0.95573
VK055_1698	glycosyl transferase family, helical bundle domain protein	872	18	5	2085.42	2163.62	1.11686	0.159452	0.6821	0.859291
VK055_1699	DEAD/DEAH box helicase family protein	1941	10	3	1319.08	1222.05	1.25622	0.329094	0.588117	0.816686
VK055_1700	DEAD-box-containing ATP-dependent RNA helicase family member	1201	11	3	1013.73	2042.85	1.4641	0.550015	0.250005	0.586042
VK055_1701	transketolase, pyrimidine binding domain protein	893	14	4	1578.67	7562.02	1.22472	0.292454	0.530663	0.781011
VK055_1702	transketolase, thiamine diphosphate binding domain protein	761	12	4	1856.22	2919.3	1.03577	0.0506981	0.907821	0.9601
VK055_1703	short chain dehydrogenase family protein	675	17	5	828.024	908.791	1.42467	0.510628	0.148153	0.467649
VK055_1704	sugar (and other) transporter family protein	1198	9	3	669.911	937.594	0.948418	-0.0764044	0.888704	0.95557
VK055_1706	bacterial regulatory helix-turn-helix, lysR family protein	831	12	3	909.035	1691.39	1.55785	0.639559	0.170399	0.495007
VK055_1707	transcriptional repressor	594	8	2	659.372	791.564	1.58216	0.661891	0.248126	0.58538
VK055_1708	efflux transporter, RND family, MFP subunit	896	4	1	335.4	347.686	0.730445	-0.453152	0.747565	0.893397
VK055_1709	heme ABC exporter, ATP-binding protein CcmA	1566	26	8	2036.33	3573.58	1.16598	0.221547	0.517871	0.775681
VK055_1710	ABC-2 type transporter family protein	1020	17	5	893.384	941.172	1.75728	0.813343	0.0526606	0.319522
VK055_1711	ABC-2 type transporter family protein	996	14	4	1476.69	1912.78	1.41521	0.501016	0.243029	0.581276
VK055_1713	endonuclease/Exonuclease/phosphatase family protein	685	14	4	1480.5	2752.49	1.09896	0.136133	0.77726	0.911693
VK055_1714	cardiolipin synthase 2	1120	3	1	204.314	30.0362	1.57813	0.658215	0.567211	0.803373
VK055_1715	hypothetical protein	869	4	1	159.898	202.597	1.84741	0.885505	0.19247	0.521773
VK055_1716	inhibitor of apoptosis-promoting Bax1 family protein	580	10	3	876.607	1115.21	2.72979	1.44879	0.0058201	0.0971982
VK055_1720	molybdenum cofactor biosynthesis protein B	461	8	2	637.388	585.624	1.06574	0.0918577	0.874203	0.952328
VK055_1721	molybdenum cofactor biosynthesis protein A	891	7	3	382.512	570.146	1.42512	0.51108	0.480241	0.752001
VK055_1723	sulfatase family protein	1476	23	6	1713.85	2470.38	1.22312	0.290568	0.386575	0.69779
VK055_1724	transcriptional regulatory protein BasR	604	6	2	876.129	988.054	2.70285	1.43448	0.0301115	0.248699
VK055_1725	HAMP domain protein	988	7	2	571.833	1046.63	0.766254	-0.384105	0.635349	0.839511
VK055_1726	excinuclease ABC subunit B	1819	16	5	1525.84	1489.85	1.52214	0.606103	0.114702	0.423405
VK055_1727	putative dTDP-4-dehydrorhamnose reductase	191	4	1	877.599	1539.86	1.49377	0.578957	0.323295	0.651089
VK055_1728	dethiobiotin synthase	650	8	2	368.099	274.078	1.31454	0.394555	0.468915	0.743789
VK055_1730	8-amino-7-oxononanoate synthase	1042	11	3	466.127	498.807	0.887911	-0.171512	0.763841	0.903909
VK055_1731	biotin synthase	915	7	2	386.204	407.116	1.32381	0.404693	0.554072	0.794704
VK055_1732	adenosylmethionine-8-amino-7-oxononanoate transaminase	1109	12	4	656.46	448.732	0.454561	-1.13746	0.0687802	0.353793
VK055_1733	phosphatidylethanolamine-binding family protein	429	8	2	1090.33	1448.78	1.31258	0.392407	0.433647	0.72421
VK055_1734	amino acid permease family protein	1244	7	2	579.789	622.189	1.57356	0.65403	0.220677	0.555135
VK055_1735	histidine ammonia-lyase	1374	4	1	359.675	756.25	1.48402	0.569513	0.470462	0.744375
VK055_1736	urocanate hydratase	1520	17	5	2022.77	3779.48	1.72598	0.787416	0.0784014	0.371424
VK055_1737	histidine utilization repressor	653	4	1	521.576	1915.24	0.824969	-0.277588	0.831222	0.934786
VK055_1738	formimidoylglutamase	861	10	3	1063.72	1211.55	0.444046	-1.17122	0.0317982	0.258131
VK055_1739	imidazolonepropionase	1096	4	1	165.619	54.3727	0.333224	-1.58543	0.101817	0.40545
VK055_1740	pectinesterase B	1150	20	6	2342.06	758.453	0.696783	-0.521219	0.129697	0.444147
VK055_1741	HAD ATPase, P-type, IC family protein	2419	35	10	3393.93	13697.6	1.03878	0.0548878	0.860188	0.944936
VK055_1742	universal stress protein UP12	388	5	2	275.742	164.693	0.503431	-0.990133	0.19658	0.526669
VK055_1743	efflux transporter, RND family, MFP subunit	896	3	1	120.568	17.0414	1.02292	0.0326872	0.976314	0.988192
VK055_1744	acrB/AcrD/AcrF family protein	2759	38	10	3784.76	25212.4	1.22328	0.290757	0.259522	0.596633
VK055_1745	acyltransferase family protein	869	13	4	1621.21	2982.76	1.77388	0.826909	0.114603	0.423405
VK055_1750	putative transcriptional regulator predicted DNA-binding transcriptional regulator	661	8	2	983.98	1313.13	1.61631	0.6927	0.227632	0.56587
VK055_1751	blue light-responsive regulator of YcgE	1090	16	4	996.523	6670.45	1.76687	0.821196	0.0455613	0.299866
VK055_1752	hypothetical protein	243	4	1	109.54	101.062	0.938228	-0.0919888	0.903461	0.9601
VK055_1754	regulator of acid resistance, influenced by indole	240	8	2	913.551	1360.33	1.80993	0.855935	0.15234	0.474021
VK055_1755	6-phosphogluconolactonase	896	10	4	404.388	208.415	0.934758	-0.0973355	0.86098	0.945473
VK055_1756	molybdate ABC transporter, ATP-binding protein	953	4	1	369.847	268.428	1.88309	0.913101	0.43259	0.723082
VK055_1757	pyridoxal phosphate (PLP) phosphatase	737	12	3	1345.94	1084.95	0.859816	-0.217901	0.665214	0.851393
VK055_1758	molybdate ABC transporter, permease protein	621	4	1	218.026	204.456	2.04368	1.03117	0.27525	0.612007
VK055_1759	molybdate ABC transporter, periplasmic molybdate-binding protein	696	5	2	214.865	184.554	0.595131	-0.748721	0.278363	0.612819
VK055_1761	molybdenum-pterin binding domain protein	710	18	5	1635.29	3311.89	1.54209	0.624886	0.162828	0.48643
VK055_1762	ABC transporter family protein	1325	6	2	486.06	564.825	1.59229	0.671099	0.263418	0.601576
VK055_1763	UDP-glucose 4-epimerase	915	5	2	620.151	34.8521	1.13208	0.178977	0.797287	0.921344
VK055_1764	galactose-1-phosphate uridylyltransferase	942	7	2	573.078	840.957	2.50075	1.32236	0.0477844	0.307035
VK055_1765	galactokinase	1034	2	1	64.1882	15.4654	1.96641	0.975561	0.409009	0.706685
VK055_1766	galactose mutarotase	939	9	3	642.907	1064.51	1.87602	0.907677	0.0830404	0.381121
VK055_1768	3-deoxy-7-phosphoheptulonate synthase	947	14	4	816.024	660.703	1.39104	0.476165	0.311686	0.644784
VK055_1769	ybgS-like family protein	329	7	2	948.934	1185.36	1.69948	0.76509	0.207757	0.538351
VK055_1770	nicotinamide mononucleotide transporter PnuC family protein	648	19	5	939.283	3299.01	1.2987	0.377071	0.350077	0.670951
VK055_1771	cation diffusion facilitator transporter family protein	850	8	2	570.861	950.318	1.53789	0.620948	0.316197	0.64793
VK055_1772	quinolinate synthetase complex, A subunit	939	3	1	104.198	9.29985	0.528672	-0.919556	0.27721	0.612819
VK055_1780	tol-pal system protein YbgF	715	4	1	349.51	495.37	1.27338	0.348663	0.603029	0.821081
VK055_1782	tol-Pal system beta propeller repeat protein TolB	1163	1	1	0	1.26855	6.0474	2.59631	0.0416315	0.287477
VK055_1785	protein TolQ	615	1	1	0.581666	1.09927	1.28846	0.365652	0.878002	0.954273
VK055_1789	cytochrome d ubiquinol oxidase, subunit II	1026	1	1	2.6175	0	0.180934	-2.46647	0.196813	0.526834
VK055_1790	cytochrome d ubiquinol oxidase subunit 1	1412	6	4	82.9778	7.05458	0.2714	-1.88151	0.0142173	0.159719
VK055_1793	succinyl-CoA synthetase, alpha subunit	783	7	3	246.242	1468.51	1.20163	0.264988	0.734771	0.887107
VK055_1794	succinyl-CoA synthetase, &beta subunit	1050	20	6	1458.61	392.219	0.515914	-0.954799	0.0109805	0.1385
VK055_1797	succinate dehydrogenase iron-sulfur protein	645	4	1	183.451	149.355	0.67649	-0.563859	0.578292	0.809746
VK055_1798	succinate dehydrogenase, flavoprotein subunit	1590	23	6	1471.59	648.058	0.989741	-0.0148774	0.969962	0.986353
VK055_1799	succinate dehydrogenase, hydrophobic membrane anchor protein	313	4	1	812.792	870.504	0.967706	-0.0473593	0.946612	0.978786
VK055_1800	succinate dehydrogenase, cytochrome b556 subunit	248	3	2	17.5045	0.622642	0.10547	-3.2451	0.0854912	0.386069
VK055_1802	citrate (Si)-synthase	1155	15	4	1750.72	3682.69	0.827901	-0.272471	0.544451	0.787791
VK055_1804	pyroglutamyl-peptidase I	580	16	4	1207.78	1129.02	1.04972	0.0700002	0.859022	0.944475
VK055_1805	hypothetical protein	896	11	3	1228.23	1504.86	0.906545	-0.141549	0.78103	0.912786
VK055_1806	hypothetical protein	653	8	2	1266.93	1503.08	1.35886	0.442395	0.525506	0.7787
VK055_1808	hypothetical protein	839	13	4	1352.91	1274.47	0.540222	-0.888375	0.0524692	0.319279
VK055_1809	allophanate hydrolase subunit 1 family protein	591	5	2	1142.86	1586.68	2.79853	1.48467	0.0378765	0.276295
VK055_1811	deoxyribodipyrimidine photolyase	1298	24	6	3915.47	6008.66	1.15931	0.213272	0.523774	0.776856
VK055_1812	dipeptide permease D	1331	27	7	2323.44	2256.08	1.03025	0.0429939	0.888142	0.95557
VK055_1814	K+-transporting ATPase, A subunit	1512	7	2	788.648	606.723	0.526524	-0.92543	0.215373	0.547238
VK055_1815	K+-transporting ATPase, B subunit	1844	7	2	510.369	565.997	1.59866	0.676861	0.181951	0.51174
VK055_1817	kdpD, KdpD-Phis	2419	22	8	2630.24	3748.74	1.22279	0.290178	0.503877	0.769931
VK055_1818	putative arginine/ornithine antiporter	356	3	1	141.165	168.128	2.96739	1.56919	0.0532981	0.320211
VK055_1819	transcriptional regulatory, C terminal family protein	610	4	1	402.8	1364.74	3.24603	1.69868	0.0728416	0.360262
VK055_1820	phosphoglucomutase, alpha-D-glucose phosphate-specific	1476	5	2	474.837	103.387	0.821238	-0.284128	0.634003	0.839073
VK055_1822	esterase ybfF	696	8	2	820.238	1934.21	1.29676	0.374915	0.553622	0.794699
VK055_1825	fur	407	2	1	101.71	3.42093	0.410218	-1.28554	0.270102	0.60772
VK055_1826	sugar (and other) transporter family protein	399	7	2	590.972	421.006	1.46399	0.549901	0.413805	0.711445
VK055_1828	outer membrane porin, OprD family protein	1263	54	15	6220.8	8668.22	1.2565	0.329408	0.139534	0.454836
VK055_1829	putative b12-dependent methionine synthase	278	4	1	1778.32	40003.9	9.68224	3.27534	0.00212283	0.0525991
VK055_1831	PTS system, N-acetylglucosamine-specific IIBC component	1709	14	4	835.677	679.274	1.2522	0.324463	0.468697	0.743789
VK055_1832	glucosamine-6-phosphate deaminase	720	15	4	2228.09	2196.64	0.74635	-0.422075	0.340003	0.664147
VK055_1833	N-acetylglucosamine-6-phosphate deacetylase	1034	7	3	637.167	532.503	0.713463	-0.48709	0.482799	0.754448
VK055_1834	transcriptional regulator, ROK family	1098	3	1	133.361	137.676	1.41295	0.498706	0.686702	0.862301
VK055_1835	HAD hydrolase, IA, variant 1 family protein	677	15	4	2211.53	9786.21	1.79602	0.844802	0.0407367	0.284857
VK055_1836	asparagine synthase	1498	24	6	3068.61	5549.65	1.09028	0.124705	0.709932	0.874771
VK055_1844	octaprenyl methyl methoxy benzoquinone hydroxylase	1058	3	2	7.20119	0	0.170574	-2.55153	0.0248036	0.219697
VK055_1845	tRNA-i(6)A37 thiotransferase enzyme MiaB	1282	18	5	1575.2	2738.88	0.923714	-0.114482	0.812441	0.928336
VK055_1848	transporter associated domain protein	791	4	1	65.4361	7.51285	0.187844	-2.4124	0.0297689	0.247225
VK055_1850	bacterial extracellular solute-binding, 3 familyprotein	820	3	1	41.7958	7.27931	0.661961	-0.595182	0.756943	0.898425
VK055_1851	amino ABC transporter, permease, 3-TM region, His/Glu/Gln/Arg/opine family domain protein	666	3	1	302.849	2307.42	3.80683	1.92859	0.0298026	0.247225
VK055_1852	amino ABC transporter, permease, 3-TM region, His/Glu/Gln/Arg/opine family domain protein	607	11	3	884.854	912.029	0.933845	-0.0987452	0.814919	0.928791
VK055_1853	ABC transporter family protein	653	4	1	533.276	492.717	1.40793	0.493573	0.508237	0.773043
VK055_1854	hypothetical protein	108	3	1	797.677	432.643	1.00788	0.0113191	0.992849	0.99785
VK055_1855	hemolysin secretion/activation ShlB/FhaC/HecB family protein	1503	12	6	401.815	495.139	1.47997	0.56557	0.300203	0.632611
VK055_1856	filamentous hemagglutinin family N-terminal domain protein	1614	25	7	3472.89	5168.05	1.44004	0.526105	0.0755271	0.363848
VK055_1857	hypothetical protein	434	4	1	245.999	154.282	1.30885	0.388297	0.676174	0.85617
VK055_1865	penicillin-binding protein 2	1711	NA	NA	0	0.349178	4.3279	2.11367	0.0503806	0.313103
VK055_1868	penicillin-binding protein 6	1080	7	2	1358.45	1469.15	0.211585	-2.24069	0.000254928	0.0105107	Metabolism	Glycan Biosynthesis and Metabolism
VK055_1870	lipoyl(octanoyl) transferase	580	1	1	5.13574	0.287013	0.114682	-3.12429	0.0499301	0.312238
VK055_1871	bacterial regulatory helix-turn-helix, lysR family protein	807	3	1	153.965	328.778	2.10119	1.07121	0.296887	0.629728
VK055_1874	carbon-nitrogen hydrolase family protein	710	7	2	590.904	1027.97	2.39301	1.25882	0.0100205	0.135972
VK055_1875	crcB-like family protein	345	4	1	5.3855	30.6177	4.90241	2.29349	0.00626862	0.0998502
VK055_1877	antimicrobial peptide resistance and lipid A acylation PagP family protein	467	6	3	286.846	31.4327	1.44673	0.532796	0.395631	0.70406
VK055_1878	dcuC dicarboxylate transporter	1236	21	7	1838.62	1631.35	1.02445	0.0348471	0.930065	0.971543
VK055_1880	prokaryotic transcription elongation factor GreA/GreB	369	4	1	352.55	503.369	0.885289	-0.175779	0.828481	0.933365
VK055_1881	universal stress protein UP12	386	24	7	2906.78	11679.9	1.22474	0.292473	0.325194	0.652439
VK055_1882	alkyl hydroperoxide reductase, F subunit	1409	12	3	605.83	533.975	0.83411	-0.261691	0.563584	0.799905
VK055_1883	peroxiredoxin	507	11	3	926.164	368.047	0.428751	-1.22179	0.0268907	0.230387
VK055_1884	dsbGreduced	675	20	5	3440.44	4087.63	1.4202	0.506094	0.127119	0.44112
VK055_1885	bacterial regulatory helix-turn-helix, lysR family protein	839	4	1	327.583	619.093	2.07382	1.05229	0.104163	0.409067
VK055_1886	PP-loop family protein	1101	11	4	576.864	782.317	1.1263	0.171597	0.7118	0.874929
VK055_1888	methionine aminotransferase, PLP-dependent	1044	20	5	2510.45	3556.15	1.12728	0.172851	0.630306	0.836344
VK055_1889	2,3-diketo-5-methylthio-1-phosphopentane phosphatase	621	4	1	1323.86	1827.47	1.37372	0.458084	0.63415	0.839073
VK055_1891	dimethyl sulfoxide reductase, chain A	2079	8	3	1235.4	1365.12	2.69496	1.43027	0.0315556	0.256803
VK055_1892	ABC sugar (Ribose) transporter, periplasmic substrate-binding subunit	882	6	2	297.271	343.781	1.28855	0.36575	0.517363	0.775226
VK055_1893	ABC transporter family protein	1352	4	1	1029.9	1076.45	0.89328	-0.162816	0.779922	0.912556
VK055_1894	branched-chain amino acid transport system / permease component family protein	891	4	1	203.373	280.106	1.80093	0.848746	0.227059	0.565725
VK055_1895	branched-chain amino acid transport system / permease component family protein	904	8	2	876.499	1014.21	1.78903	0.839177	0.0860741	0.386882
VK055_1896	pfkB carbohydrate kinase family protein	847	11	3	681.114	478.904	1.39472	0.479972	0.353074	0.67363
VK055_1897	S-adenosyl-L-homocysteine hydrolase, NAD bindingdomain protein	926	3	1	169.901	143.246	1.44413	0.530204	0.514017	0.77499
VK055_1898	carbohydrate kinase, FGGY family	1347	11	3	1453.89	2496.15	1.68958	0.756664	0.0899284	0.389802
VK055_1899	methylthioribulose-1-phosphate dehydratase	548	3	1	331.952	393.332	1.26064	0.334162	0.7861	0.91611
VK055_1901	bacterial regulatory, Fis family protein	1112	4	1	597.951	619.354	0.857242	-0.222226	0.749184	0.893975
VK055_1902	amidohydrolase family protein	1115	9	3	361.223	685.091	1.58681	0.66613	0.178073	0.508724
VK055_1903	periplasmic binding and sugar binding domain of LacI family protein	885	3	1	38.6306	1.86793	0.0649602	-3.9443	0.194302	0.52427
VK055_1904	inositol monophosphatase family protein	729	12	3	1613.59	7145.89	0.819375	-0.287405	0.514203	0.77499
VK055_1905	major Facilitator Superfamily protein	1223	16	4	2352.48	2087.61	0.844491	-0.243845	0.57842	0.809746
VK055_1906	3-phytase	1139	14	4	1519.95	1306.69	2.0181	1.013	0.0641584	0.345981
VK055_1907	S-methyl-5-thioribose-1-phosphate isomerase	926	8	2	1128.22	1281.35	1.20039	0.263502	0.603603	0.821081
VK055_1908	5-methylthioribose kinase	1080	13	4	987.606	1963.64	1.42535	0.51132	0.264111	0.602071
VK055_1909	transposase family protein	469	37	10	907.688	1472.86	0.884725	-0.176699	0.588828	0.816991
VK055_1910	putative transposase	707	60	18	1716.33	2343.3	1.21409	0.279881	0.23558	0.572722
VK055_1911	LVIVD repeat family protein	1085	7	2	595.348	942.235	1.64253	0.715924	0.298127	0.631045
VK055_1912	periplasmic binding and sugar binding domain of LacI family protein	958	4	1	1078.81	1149.67	0.823391	-0.280351	0.733413	0.886315
VK055_1913	branched-chain amino acid transport system / permease component family protein	899	11	3	986.52	878.682	0.798543	-0.324558	0.533038	0.78226
VK055_1914	ABC transporter family protein	1352	16	4	1325.65	1272.89	0.920878	-0.118918	0.772238	0.908788
VK055_1916	short chain dehydrogenase family protein	669	2	1	40.4814	88.0191	2.78455	1.47744	0.205398	0.536534
VK055_1917	plasmid stabilization system family protein	272	9	3	599.065	1017.32	2.16026	1.1112	0.0283458	0.239329
VK055_1918	hypothetical protein	178	8	2	887.096	928.079	1.4295	0.515506	0.472643	0.745957
VK055_1919	helix-turn-helix family protein	364	3	1	73.4502	436.431	2.11977	1.08391	0.369207	0.686782
VK055_1920	carbon starvation CstA family protein	1895	27	7	4650.42	20177.9	1.38422	0.469071	0.0982312	0.398709
VK055_1921	proofreading thioesterase in enterobactin biosynthesis	372	8	2	1128.36	1909.64	1.83493	0.875723	0.1118	0.418838
VK055_1922	entA	680	3	1	532.122	229.023	0.564416	-0.82517	0.4116	0.709262
VK055_1923	isochorismatase	766	7	2	818.859	243.787	0.547885	-0.868056	0.180134	0.509617
VK055_1924	(2,3-dihydroxybenzoyl)adenylate synthase	1447	18	7	1619.82	332.407	0.732783	-0.448543	0.311824	0.644784
VK055_1925	ENTC isochorismate synthase 1	1058	4	1	235.963	31.205	0.184049	-2.44184	0.00700737	0.105761
VK055_1927	entS MFS transporter	1117	6	2	495.749	385.919	1.0702	0.0978826	0.889232	0.95557
VK055_1929	fecCD transport family protein	893	1	1	3.62523	0	0.130041	-2.94296	0.0369962	0.273931
VK055_1931	amino acid adenylation domain protein	3493	16	5	691.198	903.098	0.662656	-0.593667	0.227424	0.565725
VK055_1933	enterochelin esterase	1088	14	4	1943	2678.72	0.790817	-0.338584	0.543023	0.787529
VK055_1934	tonB-dependent siderophore receptor family protein	2006	31	10	2199.33	2272.96	0.969703	-0.0443847	0.885484	0.954889
VK055_1935	4'-phosphopantetheinyl transferase superfamily protein	594	9	3	597.506	312.802	0.660014	-0.599431	0.300673	0.633251
VK055_1936	periplasmic binding and sugar binding domain of LacI family protein	847	11	3	1046.92	998.902	0.981055	-0.0275939	0.949557	0.978996
VK055_1938	heme ABC exporter, ATP-binding protein CcmA	1328	7	3	412.897	45.1876	0.278388	-1.84483	0.0421541	0.29003
VK055_1939	branched-chain amino acid transport system / permease component family protein	980	12	3	1404.51	11042	1.0683	0.0953189	0.844436	0.940566
VK055_1940	transcriptional regulator, putative	855	8	3	1085.3	686.946	1.4089	0.49457	0.421168	0.714643
VK055_1941	hypothetical protein	866	32	9	3259.21	3936.97	0.92184	-0.117412	0.695294	0.866774
VK055_1942	thiamine pyrophosphate enzyme, C-terminal TPP binding domain protein	747	22	6	2106.85	3925.08	1.20888	0.273666	0.422214	0.715519
VK055_1943	transketolase, pyrimidine binding domain protein	855	11	3	1451.93	5616.87	1.48862	0.573977	0.212337	0.543532
VK055_1944	L-fucose isomerase, C-terminal domain protein	1252	8	2	1269.27	1481.69	0.720241	-0.473447	0.37245	0.689478
VK055_1945	glycerol kinase	1350	21	6	2373.43	3961.45	1.3847	0.469575	0.183508	0.512407
VK055_1946	hypothetical protein	545	8	2	518.412	615.102	1.42358	0.509525	0.295623	0.6282
VK055_1947	mechanosensitive ion channel family protein	1131	23	7	1232.76	1070.26	0.712409	-0.489222	0.211008	0.541268
VK055_1949	ykfE inhibitor of vertebrate C-type lysozyme	402	6	2	293.488	225.567	1.33198	0.413572	0.676597	0.85642
VK055_1950	transporter, betaine/carnitine/choline transporter family protein	1830	30	9	2370.96	2991.47	1.23925	0.309471	0.367841	0.685925
VK055_1951	transcriptional repressor BetI	529	7	2	962.062	1744.31	1.08835	0.12214	0.872387	0.952328
VK055_1952	betaine aldehyde dehydrogenase	1317	6	3	302.469	79.6372	0.634818	-0.655584	0.315144	0.646839
VK055_1953	choline dehydrogenase	1498	23	6	2029.66	2649.49	1.29181	0.369394	0.283643	0.616476
VK055_1955	bacterial extracellular solute-binding, 5 Middlefamily protein	1412	11	3	1464.75	3413.04	1.86118	0.896218	0.0714306	0.358219
VK055_1956	binding-protein-dependent transport system innermembrane component family protein	947	15	4	1212.67	1127.81	1.18132	0.240405	0.591046	0.81751
VK055_1959	ABC transporter family protein	634	9	3	1034.71	892.737	1.96863	0.977192	0.0995031	0.401525
VK055_1960	aminotransferase class-III family protein	1204	16	4	2132.66	5011.33	1.94939	0.963021	0.00974692	0.134366
VK055_1961	serine 3-dehydrogenase	672	4	1	302.014	411.857	0.702759	-0.508897	0.607903	0.825416
VK055_1962	ABC transporter family protein	685	7	2	1015.83	1005.62	0.575049	-0.798243	0.260415	0.597599
VK055_1965	bacterial extracellular solute-binding, 3 familyprotein	766	15	4	750.827	836.782	1.29771	0.375971	0.380822	0.694468
VK055_1966	bacterial regulatory, gntR family protein	1201	25	8	2205.99	3563.74	1.42777	0.51376	0.0919547	0.389802
VK055_1967	bacterial regulatory, gntR family protein	1317	7	2	399.858	440.811	0.897355	-0.156249	0.789609	0.917098
VK055_1968	eamA-like transporter family protein	818	3	1	57.6379	5.5526	0.383982	-1.38089	0.246595	0.584393
VK055_1969	amidase, hydantoinase/carbamoylase family protein	1142	11	3	1791.77	2606.31	1.22021	0.287126	0.536439	0.783642
VK055_1970	oligopeptide/dipeptide ABC transporter, ATP-binding, C-terminal domain protein	909	9	3	283.054	228.773	0.926102	-0.110757	0.860172	0.944936
VK055_1971	oligopeptide/dipeptide ABC transporter, ATP-binding, C-terminal domain protein	934	20	5	1832.38	3091.21	1.26351	0.337436	0.375565	0.690875
VK055_1972	binding-protein-dependent transport system innermembrane component family protein	804	8	2	660.931	537.87	1.29878	0.377157	0.479181	0.751583
VK055_1974	bacterial extracellular solute-binding, 5 Middlefamily protein	1501	12	3	2444.02	2622.07	0.983349	-0.0242246	0.960727	0.982712
VK055_1976	&gamma-glutamyl:cysteine ligase YbdK	1004	15	5	1739.07	2640.9	1.50242	0.587286	0.15669	0.478309
VK055_1977	hypothetical protein	648	16	5	2205.66	7221.38	1.31739	0.39768	0.326197	0.652911
VK055_1978	efflux pump membrane transporter BepE	2783	19	6	1828.08	1397.92	0.705663	-0.502949	0.279021	0.613554
VK055_1980	HAD ATPase, P-type, IC family protein	2376	31	8	4009.85	10716.8	1.40062	0.486063	0.0690324	0.35408
VK055_1982	hypothetical protein	224	7	2	604.199	949.937	1.85766	0.893486	0.191075	0.520031
VK055_1983	bacterial regulatory helix-turn-helix, AraC family protein	307	20	5	3317.29	6447.8	1.2838	0.360416	0.3982	0.705081
VK055_1984	metallo-beta-lactamase superfamily protein	990	8	2	406.944	321.306	1.6339	0.708318	0.324031	0.651326
VK055_1985	bacterial regulatory, tetR family protein	526	4	1	556.787	9352.78	5.47479	2.4528	0.0124138	0.149408
VK055_1986	hypothetical protein	332	4	1	605.993	470.043	0.606752	-0.720822	0.480159	0.752001
VK055_1987	oxygen-insensitive NAD(P)H nitroreductase	588	4	1	206.393	152.887	0.724764	-0.464416	0.603278	0.821081
VK055_1988	transposase family protein	469	37	10	1273.54	1924.21	1.0238	0.0339392	0.908548	0.9601
VK055_1989	putative transposase	707	60	18	1749.35	2394.85	1.14517	0.195564	0.415681	0.712451
VK055_1990	hypothetical protein	116	2	1	32.6271	32.7995	2.21205	1.14538	0.375724	0.690875
VK055_1991	helix-turn-helix family protein	259	10	3	658.527	1011.79	1.73578	0.79558	0.140368	0.455098
VK055_1993	hypothetical protein	939	12	3	1383.35	1820.68	1.23824	0.308287	0.522906	0.776856
VK055_1994	helix-turn-helix domain protein	780	12	3	1610.36	1584.08	0.632411	-0.661067	0.19548	0.52488
VK055_1995	sugar (and other) transporter family protein	1285	15	4	1048.8	1635.07	1.31455	0.394567	0.329445	0.655835
VK055_1996	mechanosensitive ion channel family protein	1120	15	5	1893.37	2403.95	1.45508	0.541097	0.2076	0.538351
VK055_1997	alanine racemase	882	12	4	1362.28	1328.43	1.40487	0.490441	0.283897	0.616476
VK055_1998	hypothetical protein	507	7	3	1453.49	701.552	0.660971	-0.597341	0.36568	0.684927
VK055_1999	oxidoreductase, NAD-binding Rossmann fold family protein	1036	19	6	2186.91	4920.07	1.11613	0.158506	0.697797	0.866981
VK055_2000	xylose isomerase-like TIM barrel family protein	920	7	2	628.785	556.83	0.792035	-0.336363	0.597286	0.819216
VK055_2001	major Facilitator Superfamily protein	1085	18	5	3026.64	3242.31	1.10303	0.141467	0.683291	0.859727
VK055_2002	amino acid permease family protein	1239	25	8	3164.5	17117.3	3.09022	1.62771	2.49913e-05	0.00166214	Unclassified	-
VK055_2003	ferrichrome receptor fcuA	1989	25	7	2827.33	3851.23	1.55369	0.635694	0.0907945	0.389802
VK055_2004	hypothetical protein	974	16	5	1906.5	1970.86	1.0585	0.0820258	0.834699	0.936473
VK055_2005	feaB	1336	11	3	1633.13	2293.17	0.726621	-0.460725	0.330437	0.65628
VK055_2006	FAD binding domain protein	1171	19	6	3204.87	5505.77	1.27904	0.355065	0.294475	0.627072
VK055_2007	cupin domain protein	329	4	1	686.554	1624.17	1.8357	0.876334	0.28971	0.622615
VK055_2008	amino acid permease family protein	1350	24	7	2601.85	2386.52	1.56116	0.642615	0.0466997	0.303149
VK055_2010	helix-turn-helix family protein	324	8	2	723.51	686.956	0.721777	-0.470375	0.482791	0.754448
VK055_2011	hypothetical protein	218	8	2	837.375	1027.34	1.62501	0.700446	0.14042	0.455098
VK055_2012	histone deacetylase-like amidohydrolase	1004	11	3	2052.86	4069.97	1.11747	0.160231	0.772866	0.908788
VK055_2013	major Facilitator Superfamily protein	1055	12	3	1254.27	581.753	0.79765	-0.326172	0.597908	0.819216
VK055_2014	bacterial regulatory, luxR family protein	615	8	2	230.029	631.764	1.54293	0.625674	0.307374	0.642013
VK055_2015	anaerobic sulfatase maturase	1069	7	2	547.175	857.853	1.53226	0.615663	0.396251	0.70406
VK055_2016	arylsulfatase	1560	29	8	5261.53	7865.78	0.872654	-0.196519	0.497284	0.767554
VK055_2018	protein moaF	712	11	3	1562.77	1382.5	1.84073	0.880282	0.0597706	0.337188
VK055_2019	aldo/keto reductase family protein	845	10	3	1422.66	1014.85	0.737811	-0.438678	0.404331	0.706344
VK055_2020	lysine-arginine-ornithine-binding periplasmic family protein	699	20	7	1658.19	1824.29	1.32211	0.402843	0.26971	0.607528
VK055_2021	amidohydrolase family protein	1061	15	4	1090.31	1235.83	1.3612	0.444881	0.291922	0.624889
VK055_2023	hypothetical protein	410	4	1	547.503	360.462	0.936087	-0.0952857	0.899121	0.95875
VK055_2026	periplasmic binding family protein	1007	9	3	525.027	847.503	0.998282	-0.00248137	0.996878	0.998879
VK055_2028	ABC transporter family protein	718	4	1	305.964	1378.99	1.20958	0.274501	0.755031	0.897842
VK055_2029	hlyD secretion family protein	1028	18	5	1787.72	2890.24	1.50826	0.592882	0.0795823	0.373146
VK055_2030	hypothetical protein	310	4	1	474.407	389.477	1.00637	0.00916558	0.992478	0.99785
VK055_2031	hypothetical protein	604	5	2	244.261	66.7062	1.38259	0.467376	0.624076	0.83276
VK055_2033	putative sugar kinase	831	4	1	560.143	629.946	1.87901	0.90997	0.245492	0.583487
VK055_2034	sucrose porin	1366	30	9	3487.92	4194.84	1.44234	0.528415	0.0639155	0.345981
VK055_2035	negative regulator of sacY activity	1233	16	5	2168.12	1865.96	0.855561	-0.225058	0.661272	0.849889
VK055_2036	sucrose-6-phosphate hydrolase	1260	8	2	1265.13	1820.52	1.30891	0.388363	0.486928	0.758087
VK055_2037	D-fructose-responsive transcription factor family protein	904	17	6	2807.26	5424.6	1.79925	0.847395	0.0246557	0.219697
VK055_2038	hypothetical protein	577	4	1	1028.97	1207.91	1.36624	0.450208	0.575074	0.808578
VK055_2040	branched-chain amino acid transport system / permease component family protein	928	11	3	1295.45	20180.4	1.12643	0.171752	0.746098	0.893397
VK055_2041	heme ABC exporter, ATP-binding protein CcmA	1336	19	5	2550.59	5822.23	1.43185	0.517878	0.187019	0.51638
VK055_2042	periplasmic binding and sugar binding domain of LacI family protein	831	2	1	120.537	144.186	4.22099	2.07758	0.0122808	0.14895
VK055_2043	bacterial regulatory, lacI family protein	918	3	1	94.3372	343.315	2.72493	1.44622	0.198057	0.526834
VK055_2044	oxidoreductase, NAD-binding Rossmann fold family protein	907	4	1	411.961	526.07	1.42045	0.506351	0.38784	0.69779
VK055_2045	oxidoreductase, NAD-binding Rossmann fold family protein	928	3	1	178.936	554.703	1.77606	0.82868	0.526586	0.7787
VK055_2046	oxidoreductase, NAD-binding Rossmann fold family protein	1055	11	3	1740.57	1862.18	0.910171	-0.13579	0.769085	0.907706
VK055_2047	xylose isomerase-like TIM barrel family protein	828	3	1	45.8738	6.76951	1.47065	0.55645	0.717426	0.878189
VK055_2048	hypothetical protein	396	4	1	342.961	893.385	2.7336	1.4508	0.11901	0.430949
VK055_2049	lysine--tRNA ligase	1366	12	3	1826.52	2517.31	1.31414	0.394123	0.359608	0.679599
VK055_2050	yjdL peptide transporter	1328	9	4	889.249	2017.76	1.23538	0.304953	0.692033	0.865031
VK055_2051	cadA	1933	27	7	2654.93	6412.59	1.21069	0.275826	0.410134	0.707701
VK055_2052	adiC	1150	18	5	2672.13	7483.03	0.98723	-0.0185421	0.964912	0.984122
VK055_2053	cadC transcriptional activator	1412	2	2	13.0224	0.617631	0.0666208	-3.90788	0.0876559	0.388659
VK055_2055	lipid A biosynthesis lauroyl (or palmitoleoyl) acyltransferase family protein	828	3	1	232.801	1045.48	2.98458	1.57753	0.0546344	0.324668
VK055_2056	acetyltransferase family protein	785	23	6	2734.9	8570.54	1.49895	0.583948	0.0769949	0.366778
VK055_2057	citrate (Si)-synthase	1174	27	8	1662.37	5233.79	0.946795	-0.0788765	0.858253	0.944475
VK055_2060	hydroxyisourate hydrolase	361	8	2	1324.96	1993.6	1.78283	0.834169	0.110291	0.418114
VK055_2061	hypothetical protein	486	4	1	412.299	1126.34	1.98911	0.992124	0.332065	0.656582
VK055_2068	hypothetical protein	270	17	5	4246.1	7110.79	1.41334	0.499112	0.171594	0.497571
VK055_2071	tRNA 2-selenouridine synthase	969	7	2	302.335	185.986	1.42001	0.505898	0.353783	0.674304
VK055_2072	putative outer membrane protein	1031	34	10	3827.69	6687.05	1.39928	0.484685	0.127181	0.44112
VK055_2073	ftsX-like permease family protein	2173	4	1	507.628	253.457	0.451788	-1.14628	0.139682	0.454928
VK055_2075	ABC transporter family protein	618	4	1	416.769	200.027	0.417653	-1.25962	0.109772	0.41768
VK055_2076	tesA	561	15	4	2753.67	1521.56	0.526232	-0.926229	0.0245139	0.21918
VK055_2078	chaperone and weak protein oxidoreductase	769	2	1	63.7421	8.56898	0.81265	-0.299294	0.739573	0.889788
VK055_2079	hypothetical protein	704	13	4	1003.76	1229.31	1.31943	0.39992	0.317102	0.64875
VK055_2080	putative transporter subunit: ATP-binding component of ABC superfamily	610	11	3	989.542	437.087	0.94186	-0.0864147	0.84953	0.941412
VK055_2081	SPFH domain / Band 7 family protein	826	13	4	1021.77	1073.11	0.919014	-0.121841	0.799474	0.921461
VK055_2082	cu(I)-responsive transcriptional regulator	369	8	2	1569.08	4955.25	1.45991	0.545883	0.460111	0.737871
VK055_2084	copper-translocating P-type ATPase	2251	14	4	1715.42	2483.39	1.46373	0.549646	0.136162	0.451848
VK055_2085	traB family protein	715	10	3	811.047	810.152	0.977413	-0.0329599	0.947029	0.978786
VK055_2086	cys-tRNAPro and Cys-tRNACys deacylase	432	4	1	638.508	1326.86	1.38063	0.465325	0.549105	0.79105
VK055_2087	calcineurin-like phosphoesterase family protein	1487	20	5	2718.53	4084.39	1.49005	0.575357	0.123262	0.433919
VK055_2088	major Facilitator Superfamily protein	1074	12	3	1109.55	1467.94	1.58217	0.661907	0.145176	0.463109
VK055_2089	hypothetical protein	110	4	1	212.78	306.008	1.99861	0.998998	0.167781	0.491182
VK055_2090	proton antiporter-2 family protein	1509	6	2	272.915	676.947	2.00017	1.00012	0.104814	0.409067
VK055_2091	pfkB carbohydrate kinase family protein	1174	12	3	1168.51	2075.36	1.3787	0.463306	0.302315	0.635714
VK055_2094	htpG	1687	26	8	3269.09	2894.68	1.04869	0.0685938	0.847438	0.940566
VK055_2095	recombination protein RecR	545	9	3	535.158	636.335	0.846613	-0.240225	0.68909	0.863201
VK055_2096	DNA-binding protein, YbaB/EbfC family	299	2	1	278.262	14.8732	2.89162	1.53188	0.138139	0.452821
VK055_2100	primosomal replication priB and priC family protein	475	2	1	51.4774	22.1084	0.157965	-2.66232	0.0554443	0.326227
VK055_2101	hypothetical protein	156	5	2	178.263	23.7889	0.737607	-0.439076	0.557954	0.79519
VK055_2102	hypothetical protein	820	12	3	2315.91	2513.8	1.13664	0.184773	0.688009	0.862891
VK055_2103	kefA	3013	30	8	3446.49	5683.39	1.3365	0.418459	0.184763	0.51303
VK055_2104	acrR transcriptional regulator AcrR transcriptional repressor	585	15	4	1331.5	2662.79	2.65003	1.40601	0.000329892	0.012893	Unclassified	-
VK055_2105	acrA Membrane Fusion Protein	1074	15	5	1156.06	490.738	0.78537	-0.348555	0.499366	0.768591
VK055_2106	acrB RND-type permease	2832	20	8	1343.26	339.678	0.794644	-0.331619	0.417954	0.712451
VK055_2108	hemolysin expression modulating family protein	197	6	2	242.45	10.2235	0.364691	-1.45525	0.0469187	0.303149
VK055_2110	maltose O-acetyltransferase	510	12	3	2726.3	27401.2	6.59082	2.72046	9.01094e-08	1.62506e-05	Unclassified	-
VK055_2111	bacterial regulatory, gntR family protein	1306	11	3	1155.21	2260.44	0.848386	-0.237207	0.620601	0.831659
VK055_2112	sigma70 sigma factor YlaC family protein	423	11	3	2637.2	7214.86	1.16974	0.226187	0.625509	0.833499
VK055_2113	ribosomal protein L36	129	4	1	246.822	45.0249	2.07766	1.05496	0.331436	0.656582
VK055_2114	acetyltransferase domain protein	629	10	3	1034.54	1096.7	1.41642	0.502244	0.388972	0.69779
VK055_2115	ribosomal protein L31	237	7	2	1133.86	1979.65	1.79718	0.845732	0.143693	0.461679
VK055_2116	lacI transcriptional repressor	963	20	6	1264.84	3746.93	1.23779	0.307767	0.424485	0.716803
VK055_2117	lamB porin family protein	1144	24	6	2630.27	4324.96	1.29591	0.373962	0.254813	0.592194
VK055_2119	beta-galactosidase ganA	1852	26	7	3402.04	4117.82	1.06015	0.0842644	0.78332	0.913713
VK055_2120	arabinogalactan endo-1,4-beta-galactosidase	990	24	7	1549.74	1745.59	1.33977	0.421987	0.179673	0.509574
VK055_2121	binding-protein-dependent transport system innermembrane component family protein	766	12	3	1648.56	15763.2	1.67724	0.746091	0.208526	0.538553
VK055_2122	binding-protein-dependent transport system innermembrane component family protein	1104	22	6	2884.33	5427.34	1.54974	0.632025	0.0441103	0.294387
VK055_2123	cyclodextrin-binding protein	1109	19	6	2321.77	4161.31	1.72969	0.790512	0.0250756	0.220978
VK055_2125	malK	955	10	3	1502.14	2185.23	2.21165	1.14512	0.0208529	0.202183
VK055_2126	hypothetical protein	102	3	1	108.849	98.7351	1.65097	0.723314	0.280607	0.614547
VK055_2127	EAL domain protein	1387	17	5	2066.13	1272.45	0.693914	-0.527172	0.179205	0.509574
VK055_2129	high-affinity nickel-transport family protein	777	8	2	840.243	783.536	1.47372	0.559461	0.348444	0.669028
VK055_2130	hypothetical protein	553	10	3	711.797	1256.51	1.60161	0.679524	0.270456	0.60772
VK055_2134	putative dTDP-glucose pyrophosphorylase	367	7	2	506.742	1987.44	2.98831	1.57933	0.0343625	0.265854
VK055_2136	putative outer membrane lipoprotein	442	3	1	101.245	9.31791	0.566747	-0.819223	0.402164	0.706344
VK055_2137	acyl-CoA thioesterase II	777	15	4	1284.79	1236.2	0.963587	-0.0535127	0.893016	0.957687
VK055_2138	amtB ammonium Amt transporter AmtB	1158	35	11	3768.42	10516.2	1.48295	0.568473	0.041367	0.287053
VK055_2140	ABC transporter family protein	1601	8	2	504.481	560.218	0.924645	-0.113028	0.841156	0.939449
VK055_2141	ABC transporter family protein	1595	8	2	658.157	452.804	1.06505	0.0909268	0.884886	0.954889
VK055_2142	asnC family protein	413	4	1	841.87	4653.77	1.6921	0.758816	0.404087	0.706344
VK055_2143	pyridoxal-phosphate dependent enzyme family protein	947	11	4	3124.33	6965.9	0.956272	-0.064507	0.886376	0.954889
VK055_2145	bacterial extracellular solute-binding, 5 Middlefamily protein	1530	15	4	1415.67	2483.86	1.56422	0.645443	0.0675103	0.353253
VK055_2146	queuosine biosynthesis protein QueC	631	15	4	1521.88	22156.8	5.52923	2.46708	1.94563e-05	0.00139168	Metabolism	Metabolism of Cofactors and Vitamins
VK055_2147	acyl-CoA thioester hydrolase, YbgC/YbaW family protein	361	4	1	484.303	442.827	0.646824	-0.628555	0.446224	0.729516
VK055_2150	surA N-terminal domain protein	1687	11	3	979.326	233.894	0.581873	-0.781224	0.13366	0.449604
VK055_2152	ATP-dependent protease La	2119	20	6	1038.67	2709.67	1.55903	0.640648	0.126303	0.440088
VK055_2153	ATP-dependent Clp protease, ATP-binding subunit ClpX	1147	20	6	1282.43	5709.69	2.27305	1.18463	0.00295646	0.0651625
VK055_2154	ATP-dependent Clp endopeptidase, proteolytic subunit ClpP	526	4	1	653.901	1316.86	1.72116	0.783378	0.27119	0.608332
VK055_2155	trigger factor	1169	18	6	2673	183.484	0.28973	-1.78722	4.01647e-06	0.000346056	Unclassified	-
VK055_2157	bolA transcriptional regulator BolA transcriptional dual regulator	240	11	3	1613.3	2829.93	1.39859	0.483976	0.256217	0.593853
VK055_2158	hypothetical protein	521	16	4	2130.51	2784.66	1.1452	0.195597	0.594668	0.818562
VK055_2159	ampG muropeptide MFS transporter	1328	17	5	1370.52	2201.75	1.28823	0.365388	0.434946	0.724812
VK055_2160	ubiquinol oxidase, subunit II	715	5	2	175.679	79.4294	0.60543	-0.723969	0.352005	0.672606
VK055_2161	cytochrome o ubiquinol oxidase, subunit I	1633	24	8	1298.03	685.166	0.590673	-0.759568	0.0686573	0.353793
VK055_2163	cytochrome o ubiquinol oxidase subunit IV	297	13	4	375.38	167.225	0.56747	-0.817383	0.155396	0.478309
VK055_2164	protoheme IX farnesyltransferase	799	17	5	1100.21	438.724	1.47032	0.556125	0.22716	0.565725
VK055_2165	hypothetical protein	299	7	2	757.555	1334.7	1.78518	0.836071	0.250478	0.586042
VK055_2166	bacterial transcriptional regulator family protein	683	8	3	293.451	175.797	0.575467	-0.797194	0.190248	0.519128
VK055_2168	glucose inhibited division A family protein	1509	8	3	522.18	221.456	1.56873	0.649598	0.244153	0.582495
VK055_2171	xylose isomerase-like TIM barrel family protein	737	5	2	422.71	113.895	1.09867	0.135754	0.846796	0.940566
VK055_2172	sugar (and other) transporter family protein	1228	13	4	1329.96	7122.03	1.20835	0.273034	0.68831	0.862891
VK055_2173	oxidoreductase, Gfo/Idh/MocA family	1061	7	2	722.998	699.847	1.67027	0.740086	0.160469	0.482424
VK055_2174	sugar (and other) transporter family protein	1228	14	4	2074.11	1952.53	1.20916	0.274002	0.517075	0.775101
VK055_2176	putative 2-dehydropantoate 2-reductase	820	9	3	802.414	4080.32	1.30823	0.387612	0.588114	0.816686
VK055_2177	hypothetical protein	542	NA	NA	0	0.797807	6.45754	2.69098	0.102511	0.406932
VK055_2179	tRNA sulfurtransferase ThiI	1304	4	1	184.963	811.058	1.27442	0.349845	0.737482	0.888399
VK055_2183	putative oxidoreductase, NAD(P)-binding putativeNAD(P)H-dependent xylose reductase	877	2	1	83.9719	4.48079	0.613575	-0.704689	0.682265	0.859291
VK055_2190	hypothetical protein	486	7	2	487.222	688.163	2.00375	1.0027	0.100639	0.404585
VK055_2191	nucleoside-specific channel-forming, Tsx familyprotein	796	33	9	3257.31	4951.37	1.27091	0.345861	0.228113	0.566324
VK055_2192	deoR-like helix-turn-helix domain protein	626	4	1	491.583	2121.89	4.05507	2.01973	0.0292468	0.24368
VK055_2195	secD	1633	4	1	9.25619	35.9031	2.77855	1.47433	0.080561	0.374969
VK055_2198	tRNA ribosyltransferase-isomerase	958	8	2	1607.96	45402.1	7.7506	2.95431	0.000386568	0.014228	Unclassified	-
VK055_2199	hypothetical protein	105	7	2	3098.9	3372.54	1.18825	0.24884	0.639304	0.842653
VK055_2200	hypothetical protein	523	8	2	800.206	930.445	0.913891	-0.129906	0.820223	0.931207
VK055_2201	ahpC/TSA family protein	542	8	2	1254.94	1063.23	1.44477	0.530843	0.263615	0.601623
VK055_2204	PTS system sugar-specific permease component family protein	1252	8	2	1616.88	1902.51	1.07632	0.106101	0.847383	0.940566
VK055_2205	pfkB carbohydrate kinase family protein	866	9	3	530.747	487.665	1.045	0.0635035	0.906609	0.9601
VK055_2206	fructose-1,6-bisphosphate aldolase, class II	774	18	5	2712.68	2562.58	0.813766	-0.297314	0.441489	0.727323
VK055_2207	amidohydrolase family protein	1682	23	6	3271.24	5116.08	1.68083	0.74917	0.0200595	0.197679
VK055_2209	isochorismatase family protein	577	12	3	2133.61	3205.72	1.65419	0.726127	0.12168	0.433542
VK055_2210	alpha amylase, catalytic domain protein	1636	24	7	3020.1	2801.55	1.19918	0.262043	0.444447	0.728641
VK055_2211	bacterial regulatory helix-turn-helix, lysR family protein	812	10	3	1861.38	3785.26	1.11122	0.152139	0.787462	0.916852
VK055_2212	amino acid permease family protein	1236	38	11	3384.69	8467.84	1.37272	0.457039	0.143985	0.461801
VK055_2213	branched-chain amino acid transport system II carrier protein	1188	24	7	5225.24	148516	9.87572	3.30389	9.3392e-13	1.18016e-09	Unclassified	-
VK055_2214	hypothetical protein	108	3	1	128.251	56.2252	2.68954	1.42736	0.134145	0.449758
VK055_2215	phosphate regulon sensor kinase PhoR	1166	14	4	2257.92	796.226	0.495663	-1.01257	0.0369315	0.273931
VK055_2216	phosphate regulon transcriptional regulatory protein PhoB	621	4	1	186.85	270.942	2.13749	1.09592	0.362699	0.682377
VK055_2217	exonuclease SbcCD, D subunit	1085	19	5	1281.02	2327.6	1.62341	0.699029	0.0920008	0.389802
VK055_2218	ATP-dependent dsDNA exonuclease	2824	16	5	2333.4	1073.99	0.804455	-0.313916	0.453841	0.732842
VK055_2219	glucokinase family protein	823	8	2	753.675	787.98	1.39077	0.475885	0.381884	0.694468
VK055_2220	nonspecific DNA binding protein; nucleoid component	820	4	1	137.169	17.5266	0.217561	-2.20051	0.0222581	0.208843
VK055_2221	hypothetical protein	256	3	1	451.229	561.609	2.30934	1.20748	0.242541	0.580841
VK055_2222	aroM family protein	599	12	3	2669.87	2318.95	0.735545	-0.443114	0.352969	0.67363
VK055_2224	shikimate kinase 2	480	NA	NA	0	0.457978	4.79199	2.26062	0.160282	0.482288
VK055_2226	hypothetical protein	639	10	3	8231.41	214050	3.36124	1.74899	0.00476103	0.0863591
VK055_2227	pyrroline-5-carboxylate reductase	729	3	1	426.184	23.4694	0.251925	-1.98893	0.0995094	0.401525
VK055_2228	psiF repeat family protein	286	3	1	220.868	174.481	1.94458	0.95946	0.374548	0.690875
VK055_2229	alkaline phosphatase H	1274	12	3	2193.01	2016.57	0.993166	-0.00989371	0.983433	0.991805
VK055_2230	anti-adaptor protein for sigmaS stabilization	234	4	1	843.372	954.621	2.25183	1.1711	0.0898342	0.389802
VK055_2231	sugar (and other) transporter family protein	1080	12	4	1312.06	6756.36	1.1709	0.227617	0.691995	0.865031
VK055_2232	extensin-like family protein	615	2	1	89.0314	7.76135	1.24948	0.321323	0.832184	0.93559
VK055_2233	D-alanine-D-alanine ligase A	988	16	4	1950.49	2345.15	1.13359	0.180894	0.695828	0.866981
VK055_2234	hypothetical protein	183	4	1	906.62	1798.44	1.55565	0.637522	0.343878	0.665833
VK055_2235	hypothetical protein	963	15	4	1691.82	2262.37	1.33852	0.42064	0.376473	0.691142
VK055_2237	ABC transporter transmembrane region 2 family protein	1098	32	9	5688.39	6146.78	0.459944	-1.12047	0.00054355	0.0177638	Unclassified	-
VK055_2238	isochorismatase family protein	480	6	2	257.224	76.6046	0.842744	-0.246834	0.755661	0.898261
VK055_2239	penicillin-binding protein	1034	21	6	3784.03	2957.56	0.848362	-0.237248	0.538678	0.784529
VK055_2241	acyltransferase family protein	1547	32	10	2515.61	4355.9	1.78201	0.833506	0.00413658	0.0792009
VK055_2242	tauD	766	21	6	6146.84	8914.84	1.23857	0.308673	0.294648	0.627072
VK055_2243	binding-protein-dependent transport system innermembrane component family protein	745	16	5	1401.76	1819.03	1.24749	0.319024	0.457927	0.736218
VK055_2245	taurine ABC transporter, periplasmic binding protein	866	4	1	495.649	1128.21	2.22315	1.1526	0.190254	0.519128
VK055_2246	homocysteine S-methyltransferase family protein	839	4	1	597.814	1678.27	2.92258	1.54724	0.0887536	0.389802
VK055_2247	amino acid permease family protein	1269	3	1	340.971	168.55	0.688871	-0.537695	0.696447	0.866981
VK055_2248	ethanolamine permease	1242	24	6	4053.18	6333.73	1.15221	0.204407	0.55988	0.79694
VK055_2249	ethanolamine ammonia lyase large subunit family protein	1250	15	4	2358.36	2198.43	1.59782	0.676102	0.113935	0.422397
VK055_2250	ethanolamine ammonia-lyase light chain family protein	699	12	3	2036.07	2340.75	1.71847	0.781124	0.127789	0.442419
VK055_2251	receptor ligand binding region family protein	1023	19	5	4449.8	5578.33	1.30657	0.385779	0.257522	0.594151
VK055_2252	branched-chain amino acid transport system / permease component family protein	810	16	4	1079.77	970.817	1.32737	0.408567	0.279897	0.6137
VK055_2253	branched-chain amino-acid ABC transport system permease protein	945	12	3	2382.93	3286.89	1.11173	0.152803	0.736582	0.887598
VK055_2254	ABC transporter family protein	704	8	2	1284.94	1194.32	0.86931	-0.202057	0.69276	0.865567
VK055_2255	branched-chain amino-acid ABC transport system ATP-binding protein	626	12	3	1980.28	2099.03	1.26673	0.341106	0.472886	0.74603
VK055_2259	ABC transporter family protein	737	8	2	1336.11	862.991	0.946535	-0.079272	0.89383	0.957688
VK055_2260	amino ABC transporter, permease, 3-TM region, His/Glu/Gln/Arg/opine family domain protein	669	15	4	1545.36	1492.89	1.11335	0.154904	0.712476	0.874958
VK055_2261	amino ABC transporter, permease, 3-TM region, His/Glu/Gln/Arg/opine family domain protein	621	8	2	858.476	664.915	0.668515	-0.580969	0.263756	0.601623
VK055_2262	gram-negative pili assembly chaperone, N-terminal domain protein	607	4	1	519.937	1387.58	1.00634	0.00911329	0.993185	0.997923
VK055_2263	putative receptor	1463	40	10	7081.32	16529.5	1.31659	0.396811	0.123058	0.433919
VK055_2264	putative enzyme	2227	41	12	4131.11	4984.53	1.25055	0.322563	0.198171	0.526834
VK055_2265	hypothetical protein	602	11	3	2127.53	2799.89	1.90426	0.929233	0.0574407	0.329437
VK055_2266	putative fimbrillin MatB	529	5	2	983.899	1976.48	2.304	1.20414	0.0424053	0.290703
VK055_2267	bacterial regulatory, luxR family protein	488	7	2	247.183	3350.47	1.04665	0.0657723	0.941481	0.976781
VK055_2268	phosphonate ABC transporter, ATP-binding protein	758	3	1	157.144	60.9148	1.1096	0.150045	0.883147	0.954889
VK055_2269	phosphonate ABC transporter, periplasmic phosphonate binding protein	834	3	1	195.634	29.2201	3.15566	1.65794	0.0829807	0.381121
VK055_2270	phosphonate ABC transporter, permease protein PhnE	785	4	1	741.976	784.907	0.886386	-0.173994	0.787408	0.916852
VK055_2271	phosphonate ABC transporter, permease protein PhnE	796	11	4	1291.89	679.17	1.0104	0.0149287	0.977856	0.988547
VK055_2272	putative transposase	707	49	16	2046.19	3774.98	1.35809	0.441581	0.0794978	0.373146
VK055_2273	transposase family protein	469	33	9	753.264	1299.39	0.825219	-0.277151	0.382918	0.694468
VK055_2276	eamA-like transporter family protein	783	4	1	606.355	1841.66	3.10159	1.63301	0.0575769	0.329719
VK055_2277	nlpC/P60 family protein	510	14	4	950.843	1061.74	1.27032	0.345193	0.399912	0.705148
VK055_2278	gram-negative porin family protein	947	24	7	3231.16	6335.71	1.80181	0.849448	0.0230946	0.212899
VK055_2279	hypothetical protein	110	4	1	316.285	414.825	0.505398	-0.984507	0.401829	0.706344
VK055_2280	proB	993	8	2	1034.92	727.193	0.804981	-0.312974	0.595972	0.819216
VK055_2281	proA	1128	6	2	256.491	215.527	1.01886	0.026962	0.973	0.986796
VK055_2284	putative transcriptional regulator	226	3	1	368.155	314.922	2.1841	1.12704	0.308224	0.643081
VK055_2286	hypothetical protein	405	7	2	383.685	655.129	2.02478	1.01776	0.0824264	0.379682
VK055_2288	type VII secretion system (T7SS), usher family protein	2370	6	2	781.513	1312.64	3.39444	1.76317	0.00195147	0.0499867	Unclassified	-
VK055_2290	fimbrial subunit type 1	342	NA	NA	0	0.628657	6.44387	2.68793	0.0866474	0.387423
VK055_2292	bacterial regulatory, luxR family protein	2381	49	15	3459.84	5636.55	1.83023	0.872023	0.000491587	0.0166393	Unclassified	-
VK055_2293	acetoin:2,6-dichlorophenolindophenol oxidoreductase subunit alpha	864	13	4	1358.71	1134.67	0.886948	-0.173078	0.731187	0.885036
VK055_2294	acetoin:2,6-dichlorophenolindophenol oxidoreductase subunit beta	918	9	3	415.214	369.084	1.97573	0.982385	0.0352626	0.268783
VK055_2295	e3 binding domain protein	1382	16	5	1042.81	1034.24	1.52062	0.604659	0.20029	0.529867
VK055_2296	dihydrolipoyl dehydrogenase	1258	20	6	1514.77	853.177	1.34676	0.429494	0.290552	0.623449
VK055_2297	putative zinc ribbon domain protein	194	3	1	624.204	392.212	2.37079	1.24537	0.239027	0.576432
VK055_2298	deoC/LacD aldolase family protein	712	4	1	136.478	15.8635	0.351209	-1.5096	0.112898	0.420429
VK055_2300	badF/BadG/BcrA/BcrD ATPase family protein	1385	29	8	4022.74	7662.77	1.49647	0.581567	0.0656815	0.35049
VK055_2301	short chain dehydrogenase family protein	685	21	6	1931.85	2827.63	1.01614	0.0231055	0.945336	0.978369
VK055_2302	D-isomer specific 2-hydroxyacid dehydrogenase, catalytic domain protein	896	14	4	1418.78	2801.92	1.20639	0.270695	0.556731	0.794964
VK055_2303	PTS system sugar-specific permease component family protein	1136	14	4	2137.4	2289.01	1.74725	0.805082	0.0381303	0.276638
VK055_2304	hypothetical protein	121	4	1	164.07	272.241	2.31808	1.21293	0.1581	0.480439
VK055_2305	glutathione S-transferase, C-terminal domain protein	491	3	1	390.735	1143.44	3.21821	1.68626	0.119483	0.431289
VK055_2306	kpLE2 phage-like element; predicted methyltransferase	675	8	3	798.023	25152	2.23717	1.16167	0.100984	0.40497
VK055_2308	taurine catabolism dioxygenase TauD, TfdA familyprotein	880	21	6	1988.62	9010.77	1.13745	0.185797	0.603628	0.821081
VK055_2309	L-2-hydroxyglutarate oxidase	1142	4	1	967.521	3212.23	3.56253	1.8329	0.0356174	0.268783
VK055_2310	succinate-semialdehyde dehydrogenase family protein	1304	17	5	2584.3	17259.7	1.74557	0.803701	0.0510808	0.313546
VK055_2311	4-aminobutyrate transaminase	1155	8	2	1516.99	3134.17	1.47045	0.556256	0.402453	0.706344
VK055_2312	GABA permease	1260	24	7	2811.5	2458.85	0.990229	-0.0141662	0.966397	0.985351
VK055_2313	csiR transcriptional repressor	623	4	1	241.028	433.545	1.92157	0.942288	0.325734	0.652439
VK055_2315	alpha/beta hydrolase family protein	1120	10	3	1133.08	658.683	0.776622	-0.364715	0.509122	0.773043
VK055_2318	acetyltransferase family protein	407	4	1	98.7927	311.255	2.634	1.39726	0.161331	0.483144
VK055_2319	impB/mucB/samB family protein	950	4	1	391.329	150.585	1.51092	0.59543	0.526899	0.778743
VK055_2320	glycerophosphoryl diester phosphodiesterase family protein	774	8	3	723.08	602.685	0.80296	-0.316599	0.557192	0.794964
VK055_2322	ubiquinone oxidoreductase, Na(+)-translocating, F subunit	1101	19	5	2232.09	6157.93	0.959707	-0.059334	0.88614	0.954889
VK055_2323	ubiquinone oxidoreductase, Na(+)-translocating, E subunit	537	7	3	651.257	844.002	1.44452	0.530587	0.339815	0.664147
VK055_2325	ubiquinone oxidoreductase, Na(+)-translocating, C subunit	715	20	5	3393.98	8930.46	1.22808	0.296402	0.407506	0.706685
VK055_2326	ubiquinone oxidoreductase, Na(+)-translocating, B subunit	1115	7	2	591.178	559.478	1.2205	0.287476	0.556532	0.794964
VK055_2327	ubiquinone oxidoreductase, Na(+)-translocating, A subunit	1209	5	2	244.374	153.43	2.903	1.53755	0.007234	0.107546
VK055_2328	glutamine amidotransferase domain protein	691	8	2	1287.67	1147.49	0.625803	-0.676221	0.317776	0.649309
VK055_2329	L,D-transpeptidase catalytic domain protein	666	11	3	1458.01	967.245	0.79456	-0.331772	0.449924	0.729639
VK055_2331	acyl-CoA dehydrogenase, C-terminal domain protein	2200	38	10	4653.28	4734.55	1.00196	0.00282994	0.991582	0.99737
VK055_2332	hydrolase	693	12	3	2195.83	5552.76	1.24531	0.3165	0.446992	0.729639
VK055_2333	lysE type translocator family protein	410	5	2	1554.4	2084.39	0.95389	-0.068105	0.904193	0.9601
VK055_2334	bacterial regulatory helix-turn-helix, lysR family protein	793	4	1	775.975	3231.9	0.693128	-0.528807	0.549207	0.79105
VK055_2337	methyltransferase domain protein	602	16	4	2205.81	2689.08	0.958841	-0.060636	0.87101	0.951833
VK055_2339	hydroxyacylglutathione hydrolase	680	11	4	871.258	2098.31	1.02137	0.0305016	0.954415	0.980539
VK055_2340	lysM domain protein	950	21	6	2993.03	1982.08	0.929147	-0.106022	0.764	0.903909
VK055_2341	methyltransferase domain protein	693	8	2	939.531	907.598	0.805925	-0.311283	0.545165	0.788222
VK055_2342	endonuclease/Exonuclease/phosphatase family protein	699	7	2	781.427	91.1533	0.256748	-1.96158	0.00721274	0.107546
VK055_2343	sugar (and other) transporter family protein	1071	8	2	1042.74	730.063	0.954482	-0.06721	0.903672	0.9601
VK055_2344	putative DNA-binding transcriptional regulator LYSR-type	815	4	1	671.129	1701.78	1.17188	0.22883	0.800435	0.921461
VK055_2347	5S ribosomal RNA	101	3	1	17.2193	5.48647	0.199339	-2.3267	0.0326136	0.261037
VK055_2348	23S ribosomal RNA	2608	143	52	3049.35	2403.67	0.545961	-0.87313	4.5719e-08	1.08325e-05
VK055_2351	16S ribosomal RNA	1373	58	20	1377.29	679.66	0.434601	-1.20224	8.22812e-07	0.000104531
VK055_2352	D,D-heptose 1,7-bisphosphate phosphatase	510	3	3	51.1514	2.11453	0.0561016	-4.15581	6.7216e-05	0.00374729	Metabolism	Glycan Biosynthesis and Metabolism
VK055_2353	D-methionine ABC transporter, ATP-binding protein	928	19	5	1797.59	4684.45	1.39592	0.481213	0.278596	0.612977
VK055_2354	binding-protein-dependent transport system innermembrane component family protein	577	15	4	1625.05	1979.28	1.45288	0.538915	0.211217	0.541396
VK055_2355	metQ	734	3	2	296.844	151.079	1.11948	0.162829	0.835175	0.936588
VK055_2356	putative regulator in colanic acid synthesis; interacts with RcsB	321	4	1	790.163	399.736	0.397767	-1.33001	0.122065	0.433691
VK055_2357	hypothetical protein	637	3	1	164.929	89.5707	0.805549	-0.311956	0.794365	0.919803
VK055_2359	nlpC/P60 family protein	758	10	3	624.602	653.617	2.18856	1.12998	0.0217351	0.207551
VK055_2360	nlpE N-terminal domain protein	629	12	3	1013.59	974.895	0.654861	-0.61074	0.184448	0.51303
VK055_2361	putative-tRNA hydrolase domain protein	372	4	1	482.836	335.818	1.6072	0.684547	0.371607	0.689002
VK055_2362	yaeQ family protein	491	16	4	2812.02	2677.51	0.828301	-0.271774	0.493445	0.764466
VK055_2365	glyoxalase/Bleomycin resistance /Dioxygenase superfamily protein	351	12	3	1610.63	1947.37	1.43742	0.523482	0.197967	0.526834
VK055_2366	ldcC	1938	25	7	2816.73	5971.56	1.20513	0.269185	0.404286	0.706344
VK055_2384	methionine aminopeptidase, type I	715	3	1	703.561	58.3214	0.67251	-0.572372	0.570678	0.805593
VK055_2385	protein-P-II uridylyltransferase	2343	18	8	709.906	66.9496	0.30175	-1.72857	0.000225261	0.00992982	Environmental Information Processing	Signal Transduction
VK055_2387	hypothetical protein	348	5	2	243.51	539.907	2.00611	1.0044	0.1571	0.478548
VK055_2388	cdaR transcriptional activator	1042	7	2	188.141	289.419	1.56159	0.643012	0.327231	0.652913
VK055_2389	degP	1171	4	1	395.453	88.7933	1.75633	0.812565	0.411508	0.709262
VK055_2390	dgt	1363	17	5	2143	3383.51	2.36292	1.24057	0.00700431	0.105761
VK055_2392	periplasmic vitamin B12 binding protein	720	4	1	251.049	153.577	0.875978	-0.191034	0.794006	0.919803
VK055_2393	hypothetical protein	561	4	1	224.623	343.58	1.69351	0.760019	0.314733	0.646839
VK055_2395	H(+)/Cl(-) exchange transporter ClcA	1277	18	5	3231.19	3701.7	1.18007	0.238868	0.559639	0.79694
VK055_2397	fecCD transport family protein	1784	17	5	2246.61	1489.16	0.847137	-0.239333	0.557586	0.794964
VK055_2398	periplasmic binding family protein	801	4	1	1429.4	2134.79	0.822432	-0.282032	0.712947	0.875254
VK055_2399	fhuC	718	8	2	1189.99	1157.05	0.515903	-0.954828	0.0798841	0.373416
VK055_2400	fhuA outer membrane protein receptor for ferrichrome, colicin M, and phages T1, T5, and phi80	1917	54	16	5368.99	6778.07	1.22987	0.298511	0.196002	0.525863
VK055_2401	hypothetical protein	129	7	2	1240.64	1364.03	1.20308	0.266727	0.650494	0.845786
VK055_2402	penicillin-binding protein 1B	2300	19	5	1676.32	1576.6	1.16863	0.224816	0.563578	0.799905
VK055_2403	lipo, PulS/OutS family protein	310	7	2	459.036	170.261	0.673683	-0.569857	0.472305	0.745734
VK055_2404	putative general secretion pathway protein B	502	8	2	897.367	831.898	1.34876	0.431631	0.412033	0.709685
VK055_2405	pullulanase	2978	33	10	3503.52	6443.51	0.731372	-0.451322	0.179984	0.509574
VK055_2407	type II secretion system protein C	745	11	3	1174.96	1248.34	1.64857	0.721214	0.126894	0.44093
VK055_2408	type II secretion system protein D	1776	24	7	2918.94	3349.61	1.24623	0.317566	0.357177	0.676692
VK055_2409	type II secretion system protein E	1317	9	3	427.228	214.933	0.604787	-0.725501	0.199872	0.529255
VK055_2410	type II secretion system protein F	1093	12	3	1207.95	1167.75	0.837184	-0.256384	0.587224	0.816043
VK055_2411	type II secretion system protein G	391	3	1	52.0586	5.78702	0.87925	-0.185654	0.851333	0.94144
VK055_2415	type II secretion system (T2SS), K family protein	858	12	3	1698.34	3767.32	0.894555	-0.160758	0.762592	0.90345
VK055_2416	type II secretion system protein L	1047	4	1	110.462	232.447	3.94001	1.9782	0.0338217	0.263282
VK055_2418	type II secretion system (T2SS), N family protein	672	6	2	1157.27	2243.83	2.52192	1.33452	0.016613	0.175922
VK055_2419	type 4 prepilin-like proteins leader peptide-processing enzyme	720	4	1	812.617	637.715	1.0104	0.0149247	0.979681	0.989864
VK055_2420	ATP-dependent helicase HrpB	2187	6	2	406.937	330.951	1.0426	0.0601832	0.918525	0.965113
VK055_2421	2'-5' RNA ligase	483	4	1	921.665	878.301	0.824089	-0.279127	0.800823	0.921461
VK055_2422	sugar fermentation stimulation protein	645	8	2	1635.2	1404.49	0.73081	-0.452432	0.465398	0.741918
VK055_2424	glutamyl-queuosine tRNA(Asp) synthetase	793	19	6	2981.02	7806.39	0.928296	-0.107343	0.805276	0.924661
VK055_2427	3-methyl-2-oxobutanoate hydroxymethyltransferase	712	11	3	1143.32	1863.22	1.33413	0.415904	0.377327	0.691705
VK055_2428	pantoate--beta-alanine ligase	769	11	3	2710.88	3845.68	1.20922	0.274082	0.591967	0.818137
VK055_2429	aspartate 1-decarboxylase	342	8	2	1456.11	6183.2	1.27708	0.352848	0.540937	0.785863
VK055_2430	polysaccharide deacetylase family protein	1123	31	8	6228.27	13771.3	1.20188	0.265291	0.365907	0.685014
VK055_2431	PTS system fructose IIA component family protein	396	7	2	1283.15	2845.76	2.03555	1.02542	0.111784	0.418838
VK055_2434	carbonic anhydrase 2	596	16	5	2092.64	2716.16	0.936093	-0.0952766	0.837875	0.938802
VK055_2435	hypoxanthine phosphoribosyltransferase	483	3	1	153.358	72.9602	0.349679	-1.5159	0.137688	0.452821
VK055_2436	hypothetical protein	108	4	1	766.232	600.196	0.934132	-0.0983013	0.879533	0.954889
VK055_2437	membrane-bound PQQ-dependent dehydrogenase, glucose/quinate/shikimate family protein	2119	25	7	7946.26	154135	1.6616	0.732577	0.0337093	0.262946
VK055_2438	multicopper oxidase with role in copper homeostasis	1449	12	4	1500.92	2148.55	1.5983	0.676539	0.140087	0.455073
VK055_2440	hypothetical protein	369	3	1	97.6266	62.9926	0.830941	-0.267183	0.823639	0.931683
VK055_2441	FKBP-type peptidyl-prolyl cis-trans isomerase family protein	1749	33	9	3036.55	5506.65	1.27351	0.348811	0.208704	0.538553
VK055_2442	spermidine synthase	774	8	3	215.518	24.2141	1.31998	0.400521	0.593983	0.818562
VK055_2443	S-adenosylmethionine decarboxylase proenzyme	715	17	5	2332.25	3010.84	1.67267	0.742149	0.058223	0.331915
VK055_2444	hypothetical protein	326	3	1	190.649	1912.42	1.74746	0.805262	0.590465	0.81751
VK055_2447	hypothetical protein	1304	19	5	2397.79	40813.9	1.89319	0.920818	0.00683052	0.10501
VK055_2448	hypothetical protein	726	7	2	2730.43	4334.57	1.44725	0.533311	0.29549	0.6282
VK055_2452	pyruvate dehydrogenase (acetyl-transferring), homodimeric type	2397	4	3	75.1156	4.50983	0.414622	-1.27013	0.202711	0.533664
VK055_2453	pdhR transcriptional dual regulator	702	1	1	3.59238	0	0.154402	-2.69524	0.140045	0.455073
VK055_2454	hypothetical protein	102	5	2	117.396	89.6662	1.03904	0.0552555	0.960007	0.982556
VK055_2455	amino acid permease family protein	1233	30	8	2799.04	14777.1	2.79889	1.48485	2.42411e-05	0.00166214	Unclassified	-
VK055_2456	sugar (Glycoside-Pentoside-Hexuronide) transporter domain protein	1266	20	7	3684.95	7926.2	0.804207	-0.314362	0.39651	0.70406
VK055_2457	alpha-N-arabinofuranosidase 2	855	17	6	2114	1740.85	0.648359	-0.625135	0.168636	0.492526
VK055_2458	putative signaling modulator of AmpE	769	21	6	2445.9	3774.84	1.39019	0.475281	0.201619	0.53264
VK055_2459	1,6-anhydro-N-acetylmuramyl-L-alanine amidase AmpD	507	3	1	200.595	176.335	1.71861	0.781244	0.269404	0.6072
VK055_2460	nicotinate-nucleotide diphosphorylase	804	8	3	660.253	55.8465	0.297647	-1.74833	0.0195106	0.196714
VK055_2462	type II/IV secretion system family protein	1247	3	1	305.259	46.2833	0.715716	-0.482542	0.697583	0.866981
VK055_2463	type II secretion system (T2SS), F family protein	1085	11	4	1629.48	2629.48	1.51989	0.603962	0.23732	0.574119
VK055_2464	guanosine monophosphate reductase	939	7	2	547.806	467.853	2.23149	1.15801	0.111761	0.418838
VK055_2466	hypothetical protein	669	3	1	131.199	96.1919	1.5428	0.625552	0.525783	0.7787
VK055_2468	8-oxo-dGTPase	353	7	2	619.7	3776.57	2.81835	1.49485	0.0212078	0.203541
VK055_2472	cell division protein FtsZ	1026	NA	NA	0	1.14805	5.09633	2.34946	0.0770127	0.366778
VK055_2489	acetolactate synthase, small subunit	442	16	4	1405.69	2817.18	1.06129	0.0858167	0.840066	0.939159
VK055_2490	acetolactate synthase, large subunit, biosynthetic type	1552	38	10	4428.25	3731.65	1.06958	0.0970495	0.712332	0.874958
VK055_2493	2-isopropylmalate synthase	1414	36	10	4334.94	4414.3	0.814829	-0.295431	0.286332	0.619158
VK055_2494	3-isopropylmalate dehydrogenase	982	14	4	1751.25	891.579	0.623721	-0.681027	0.161116	0.483144
VK055_2495	leuC	1260	20	5	4354.79	3900.45	0.950479	-0.0732736	0.838344	0.938802
VK055_2496	leuD	545	4	1	544.018	303.243	1.42659	0.512572	0.52631	0.7787
VK055_2497	NADH:flavin oxidoreductase / NADH oxidase familyprotein	1830	11	3	829.93	412.205	1.044	0.0621285	0.906217	0.9601
VK055_2498	Quinate/shikimate dehydrogenase, NAD(P)-dependent	777	18	5	1349.93	1387.45	1.71224	0.775883	0.0748746	0.362979
VK055_2499	major Facilitator Superfamily protein	1093	15	4	1909.91	2998.22	0.727458	-0.459063	0.299427	0.632383
VK055_2500	3-dehydroquinate dehydratase	680	4	1	273.775	341.222	1.40977	0.495459	0.53784	0.784194
VK055_2501	bacterial regulatory helix-turn-helix, lysR family protein	807	9	3	721.044	1202.12	0.998934	-0.00153884	0.997878	0.998879
VK055_2502	sugar (and other) transporter family protein	1088	12	3	1334.74	3993.56	1.54453	0.627171	0.152596	0.474021
VK055_2503	yabM MFS transporter	1066	33	9	5603.15	8690.93	1.31269	0.39253	0.107822	0.415632
VK055_2504	hypothetical protein	110	3	1	381.751	271.198	1.72976	0.790574	0.468061	0.743789
VK055_2505	sgrR transcriptional regulator	1490	13	4	997.719	343.109	0.514051	-0.960016	0.0753412	0.363848
VK055_2506	thiamin/thiamine pyrophosphate ABC transporter, thiamin/thiamine pyrophospate-binding protein	885	19	5	3036.4	2659.3	0.631968	-0.662077	0.0859922	0.386882
VK055_2507	thiamine/thiamine pyrophosphate ABC transporter,permease protein	1414	18	5	1498.76	1067.74	1.33594	0.417855	0.225463	0.563806
VK055_2508	inner membrane protein yabI	691	8	2	672.194	18966.9	6.09623	2.60792	0.000463122	0.0160163	Unclassified	-
VK055_2509	thiamine ABC transporter, ATP-binding protein	631	2	1	111.702	43.4445	1.70988	0.773895	0.389801	0.698381
VK055_2510	araC	761	3	1	73.6593	96.7226	3.15463	1.65747	0.053979	0.322767
VK055_2512	L-ribulokinase	1539	7	2	915.086	1270.98	1.49218	0.577422	0.285358	0.618062
VK055_2513	L-arabinose isomerase	1352	8	2	1587.44	2425.01	1.20982	0.27479	0.628714	0.83542
VK055_2514	L-ribulose-5-phosphate 4-epimerase	626	15	4	2468.83	2293.85	0.526287	-0.926079	0.0664336	0.350605
VK055_2515	DNA polymerase II	2122	23	7	3174.73	4247.84	1.35959	0.443169	0.255092	0.592194
VK055_2516	DEAD/DEAH box helicase family protein	2616	37	10	5975.42	134011	6.04223	2.59508	1.53211e-14	5.80822e-11	Unclassified	-
VK055_2518	holo-ACP synthase CitX	486	4	1	840.303	1189.15	1.05478	0.0769395	0.909896	0.96084
VK055_2519	citrate/malate transporter	1228	25	7	3946.65	6114.88	1.07657	0.106444	0.759988	0.901475
VK055_2520	histidine kinase-, DNA gyrase B-, and HSP90-likeATPase family protein	1463	34	9	6278.77	7464.71	1.06525	0.0911873	0.745208	0.893397
VK055_2521	dpiA-phosphorylated DNA binding transcriptional dual regulator	629	19	6	2233.49	4217.07	1.22723	0.295401	0.436524	0.725181
VK055_2522	dnaJ domain protein	745	10	3	1816.93	1598.16	1.8346	0.875464	0.06526	0.350127
VK055_2523	exported protein required for envelope biosynthesis and integrity	2000	NA	NA	0	0.321595	4.97857	2.31573	0.119764	0.431289
VK055_2524	peptidyl-prolyl cis-trans isomerase	1158	4	1	275.026	1706.49	3.20179	1.67888	0.0735954	0.36166
VK055_2525	4-hydroxythreonine-4-phosphate dehydrogenase	891	11	3	1399.15	192.123	0.189784	-2.39757	8.27208e-07	0.000104531	Metabolism	Metabolism of Cofactors and Vitamins
VK055_2527	protein ApaG	340	3	1	292.154	101.323	0.542629	-0.881962	0.4541	0.732842
VK055_2528	diadenosine tetraphosphatase	764	13	5	680.175	81.9661	0.419623	-1.25283	0.00567322	0.0955874
VK055_2530	kefC potassium CPA2 transporter	1679	7	2	669.097	657.875	0.916887	-0.125184	0.82168	0.931237
VK055_2533	carB	2902	8	3	121.259	13.3456	0.422608	-1.24261	0.0378883	0.276295
VK055_2534	carA	1034	5	2	242.933	159.413	0.319114	-1.64786	0.0441252	0.294387
VK055_2537	triphosphoribosyl-dephospho-CoA synthase CitG	818	8	2	1205.77	885.88	1.02816	0.040066	0.95386	0.98045
VK055_2538	citrate lyase, alpha subunit	1374	13	4	1514.76	1677.1	1.34068	0.422968	0.407457	0.706685
VK055_2539	citrate (pro-3S)-lyase, beta subunit	766	8	2	642.349	645.824	1.14961	0.201142	0.714404	0.876757
VK055_2541	[citrate (pro-3S)-lyase] ligase	926	12	4	2129.54	2245.23	0.561472	-0.832713	0.103277	0.40741
VK055_2542	citrate-sodium symporter	1206	12	4	1873.85	2045.33	2.68402	1.42439	0.000148854	0.00696675	Unclassified	-
VK055_2544	oxaloacetate decarboxylase alpha subunit	1606	7	2	813.184	617.596	1.21847	0.285074	0.596714	0.819216
VK055_2545	oxaloacetate decarboxylase beta chain	1171	19	5	2664.82	4412.71	1.43872	0.524785	0.258352	0.595388
VK055_2546	dpiB	1466	10	3	794.715	838.25	1.41587	0.501687	0.389811	0.698381
VK055_2547	dpiA-phosphorylated DNA binding transcriptional dual regulator	634	28	8	2777.01	2384.4	1.44104	0.527109	0.112461	0.420039
VK055_2549	bacterial regulatory helix-turn-helix, lysR family protein	837	14	4	1671.62	1161.65	1.90721	0.931464	0.0454977	0.299866
VK055_2550	inosine-uridine preferring nucleoside hydrolase family protein	823	6	2	316.815	137.903	0.671175	-0.57524	0.331474	0.656582
VK055_2557	nhaR transcriptional activator	807	27	8	2413.71	2532.8	1.35765	0.44111	0.197919	0.526834
VK055_2558	na+/H+ antiporter NhaA	1058	7	2	400.321	2840.12	3.29849	1.7218	0.00850122	0.12254
VK055_2561	hypothetical protein	364	8	2	1302.25	1702.89	1.80423	0.85138	0.068145	0.353589
VK055_2562	ubiquinol-cytochrome C chaperone family protein	675	14	4	1411.68	2340.78	2.08236	1.05822	0.0197419	0.197679
VK055_2563	GPR1/FUN34/yaaH family protein	472	20	5	4227.04	5753.89	1.01529	0.021888	0.951408	0.979648
VK055_2564	sugar (and other) transporter family protein	1174	17	5	2209.06	3606.57	1.94292	0.958224	0.00524836	0.0912685
VK055_2565	molybdopterin adenylyltransferase	529	2	1	80.0016	90.6407	3.98113	1.99318	0.0374656	0.275919
VK055_2566	transaldolase	858	13	4	3694.78	11641.7	0.444051	-1.1712	0.0110315	0.1385
VK055_2567	amino acid carrier family protein	1287	34	10	6273.65	6607.43	0.855679	-0.224859	0.412609	0.710355
VK055_2568	hypothetical protein	696	8	3	698.17	150.196	1.29981	0.378297	0.52058	0.776419
VK055_2569	hypothetical protein	340	7	2	561.107	461.243	0.956416	-0.0642904	0.908689	0.9601
VK055_2570	threonine synthase	1152	8	2	379.675	320.976	0.84686	-0.239804	0.621076	0.831838
VK055_2571	homoserine kinase	837	16	4	5627.07	6998.7	1.08896	0.122946	0.748696	0.893673
VK055_2572	thrA	2216	19	5	2951.47	4374.39	1.28735	0.364406	0.330131	0.656279
VK055_2574	RNA methyltransferase, TrmH, group 1 family protein	618	16	4	1896.82	2232.73	1.06674	0.0932023	0.834159	0.936312
VK055_2575	arcA transcriptional dual regulator	645	2	2	18.9041	0.142691	0.0333142	-4.90772	0.00146859	0.0400534	Environmental Information Processing	Signal Transduction
VK055_2576	inner membrane CreD family protein	1223	19	6	1995.23	2042.18	1.30172	0.380424	0.340528	0.664147
VK055_2577	HAMP domain protein	1282	32	8	4717.66	12832.4	1.04586	0.0646942	0.822311	0.931516
VK055_2579	creA family protein	426	8	2	1176.3	4806.99	1.53009	0.613617	0.251235	0.587021
VK055_2580	phosphoglycerate mutase 2	583	4	1	1518.82	2061.57	1.29731	0.375525	0.58192	0.812545
VK055_2581	bacterial regulatory helix-turn-helix, AraC family protein	783	13	4	1201.59	1599.01	1.16839	0.224522	0.632461	0.838626
VK055_2584	soluble lytic murein transglycosylase	1744	40	11	5489.75	4393.78	0.731477	-0.451116	0.0698475	0.355903
VK055_2585	heme ABC exporter, ATP-binding protein CcmA	1482	15	4	4539.46	1724.79	0.179566	-2.47742	1.99205e-09	7.55187e-07	Unclassified	-
VK055_2586	nicotinamide-nucleotide adenylyltransferase	1109	10	3	1119.9	4951.16	2.63138	1.39582	0.0109483	0.1385
VK055_2587	DNA repair protein RadA	1244	7	2	268.632	658.864	2.66478	1.41402	0.0495277	0.310892
VK055_2588	phosphoserine phosphatase SerB	874	4	1	969.949	7755.85	3.4699	1.79489	0.0176004	0.182803
VK055_2589	bacterial virulence factor hemolysin family protein	583	18	6	1854.38	2059.32	1.38304	0.467846	0.22054	0.555135
VK055_2590	lipoate-protein ligase A	915	12	3	2468.96	3413.17	1.00528	0.00759488	0.985474	0.993335
VK055_2591	purine nucleoside phosphorylase	623	7	2	398.941	1230.45	0.770812	-0.375549	0.591176	0.81751
VK055_2592	phosphopentomutase	1101	11	3	1743.5	1649.28	0.353665	-1.49955	0.00245175	0.0563173
VK055_2593	thymidine phosphorylase	1190	22	6	2826.67	3644.89	1.58278	0.662464	0.0757269	0.363848
VK055_2595	nucleoside transporter, NupC family protein	1150	20	5	2657.9	2918.72	0.937955	-0.0924091	0.787334	0.916852
VK055_2596	putative DNase	715	4	1	174.464	1515.47	1.40401	0.489552	0.593708	0.818562
VK055_2597	patatin-like phospholipase family protein	966	18	6	1301.97	1455.51	1.76537	0.819968	0.0328839	0.261896
VK055_2598	hypothetical protein	186	3	1	110.644	42.1856	0.880186	-0.18412	0.8365	0.937662
VK055_2599	BON domain protein	537	6	2	336.844	332.127	1.49429	0.57946	0.38887	0.69779
VK055_2600	peptide chain release factor 3	1431	20	5	4806.26	143728	8.05733	3.0103	9.3419e-10	4.42689e-07	Unclassified	-
VK055_2602	ribosomal-protein-alanine acetyltransferase	402	8	2	688.445	2066.09	2.22358	1.15288	0.0323048	0.260016
VK055_2604	16S rRNA m2G1207 methyltransferase	926	8	2	2772.15	52530.9	5.30976	2.40865	0.000560783	0.0178649	Unclassified	-
VK055_2606	tRNA-Leu	78	4	1	324.419	274.243	2.03966	1.02833	0.275629	0.612228
VK055_2607	tRNA-Leu	78	1	1	2.24524	5.34663	2.16425	1.11386	0.510774	0.774215
VK055_2608	hypothetical protein	318	7	2	2243.27	4641.71	1.46082	0.546775	0.307844	0.64264
VK055_2609	hypothetical protein	124	4	1	933.323	1513.14	0.928173	-0.107534	0.8903	0.95573
VK055_2610	diguanylate cyclase domain protein	942	34	10	3337.29	10633.7	1.21907	0.28578	0.343066	0.66559
VK055_2611	siderophore-iron reductase FhuF	710	11	3	1157.4	509.4	0.67981	-0.556796	0.322914	0.651085
VK055_2612	PTS system, lactose/cellobiose IIC component family protein	1123	10	4	625.408	375.989	0.946282	-0.0796575	0.882047	0.954889
VK055_2613	ybaK / prolyl-tRNA synthetases associated domainprotein	413	4	1	726.499	373.058	0.806415	-0.310406	0.720719	0.878988
VK055_2614	bglJ transcriptional regulator domain protein	561	4	1	146.062	77.6039	0.788999	-0.341905	0.716884	0.878097
VK055_2615	putative DNA-binding transcriptional regulator	445	11	3	1158	10655.3	1.42147	0.507383	0.356663	0.676692
VK055_2616	bacterial regulatory helix-turn-helix, AraC family protein	793	19	5	2868	3128.76	1.41945	0.505328	0.150154	0.471165
VK055_2617	4-hydroxybenzoate 3-monooxygenase	1066	12	3	1590.54	2061.86	1.78418	0.835261	0.026462	0.228513
VK055_2619	hypothetical protein	699	4	1	747.878	614.929	0.77686	-0.364273	0.580614	0.811917
VK055_2620	hypothetical protein	426	3	1	60.7214	2.3189	0.248679	-2.00765	0.0570657	0.328745
VK055_2624	sulfatase family protein	2027	49	13	6217.25	5454.3	1.00776	0.0111552	0.961431	0.982951
VK055_2625	hypothetical protein	834	15	4	1190.85	1092.17	1.26437	0.338423	0.428461	0.720462
VK055_2626	putative glucosamine-fructose-6-phosphate aminotransferase	909	11	3	1570.7	1471.62	0.830221	-0.268433	0.556909	0.794964
VK055_2627	SIS domain protein	945	8	3	608.939	920.873	2.91812	1.54504	0.00257001	0.0583407
VK055_2628	PTS system mannose/fructose/sorbose IID component family protein	756	8	2	2034.83	3718.85	1.74307	0.801633	0.147837	0.467042
VK055_2629	PTS system sorbose-specific iic component familyprotein	702	8	2	1443.28	897.239	1.21813	0.284673	0.673726	0.855283
VK055_2631	putative PTS permease	380	5	2	335.301	89.9881	0.413259	-1.27488	0.183781	0.512407
VK055_2632	AAA domain family protein	2489	48	12	7468.58	10572.2	1.51501	0.599325	0.00633081	0.100326
VK055_2633	altronate oxidoreductase	1301	27	7	3907.12	17124.2	1.14247	0.192155	0.548605	0.79105
VK055_2634	putative L-galactonate oxidoreductase	920	7	2	1684.12	2682.83	1.33371	0.415446	0.563264	0.799905
VK055_2635	putative DNA-binding transcriptional regulator	823	31	8	3088.12	3290.3	1.32829	0.409565	0.131266	0.446343
VK055_2636	L-galactonate MFS transporter	1225	9	3	1536.41	1190.66	0.736422	-0.441394	0.49516	0.765872
VK055_2637	acetyltransferase family protein	753	11	3	1456.77	4600.79	3.07068	1.61856	0.00313236	0.0668518
VK055_2638	acetyltransferase family protein	480	19	6	934.871	1174.74	1.64762	0.720381	0.0630427	0.345981
VK055_2639	hypothetical protein	540	7	2	711.385	432.517	1.48033	0.565914	0.381386	0.694468
VK055_2641	2-oxo-3-deoxygalactonate kinase	785	15	5	1991.77	1170.04	1.03928	0.0555786	0.910191	0.960884
VK055_2642	sodium:solute symporter family protein	1339	11	4	1009.53	2112.87	1.62078	0.696685	0.130074	0.444147
VK055_2643	hypothetical protein	353	6	2	287.073	213.943	1.62524	0.700656	0.192551	0.521773
VK055_2644	D-aminoacylase	1296	20	6	2171.03	2268.84	1.10938	0.149747	0.7253	0.882417
VK055_2645	putative D-serine deaminase (D-serine dehydratase) protein	1058	8	3	1279.36	987.45	0.87024	-0.200514	0.721139	0.878988
VK055_2646	dpkA	915	12	4	770.886	1107.88	1.70374	0.768703	0.0706517	0.356756
VK055_2649	homoprotocatechuate degradation operon regulator, HpaR	396	8	2	567.764	915.848	0.807713	-0.308086	0.620618	0.831659
VK055_2651	2-hydroxyhepta-2,4-diene-1,7-dioate isomerase/5-carboxymethyl-2-oxo-hex-3-ene-1,7-dioate decarboxylase	688	19	5	2573.71	1830.01	1.26722	0.341663	0.375411	0.690875
VK055_2652	5-carboxymethyl-2-hydroxymuconate semialdehyde dehydrogenase	1320	4	1	301.186	50.998	0.428741	-1.22182	0.273207	0.609984
VK055_2653	3,4-dihydroxyphenylacetate 2,3-dioxygenase	772	20	6	3625.23	5826.41	1.40093	0.486387	0.116141	0.425737
VK055_2655	2-oxo-hepta-3-ene-1,7-dioic acid hydratase	723	11	3	935.523	1108.35	0.762282	-0.391603	0.460636	0.738381
VK055_2656	2,4-dihydroxyhept-2-ene-1,7-dioic acid aldolase	718	7	2	1074.15	2110.94	1.74603	0.804076	0.289146	0.622106
VK055_2657	4-hydroxyphenylacetate permease	1223	6	3	420.772	217.883	1.62412	0.699656	0.332188	0.656582
VK055_2658	4-hydroxyphenylacetate catabolism regulatory protein HpaA	801	2	1	184.582	166.351	3.08258	1.62414	0.068691	0.353793
VK055_2659	4-hydroxyphenylacetate 3-monooxygenase, oxygenase component	1406	14	4	753.291	510.6	1.24487	0.315994	0.502355	0.769776
VK055_2660	4-hydroxyphenylacetate 3-monooxygenase, reductase component	461	4	1	225.201	138.221	0.79843	-0.324762	0.756695	0.898425
VK055_2661	putative ascBF operon repressor	734	8	2	1038.72	808.18	0.947263	-0.0781631	0.865986	0.948009
VK055_2663	carbon starvation CstA family protein	1935	27	8	4063.23	7736.69	1.13007	0.176415	0.597286	0.819216
VK055_2664	hypothetical protein	183	12	3	1937.96	1235.02	0.86267	-0.213119	0.670148	0.853876
VK055_2665	cobalamin synthesis cobW C-terminal domain protein	861	4	1	549.405	223.844	1.11127	0.152205	0.875077	0.953007
VK055_2666	yfaZ family protein	491	4	1	368	169.087	1.63068	0.70547	0.418899	0.713295
VK055_2667	aldehyde dehydrogenase family protein	1233	17	5	1461.97	5626.79	0.870886	-0.199444	0.645258	0.843798
VK055_2668	hypothetical protein	834	26	7	3797.46	4346.32	1.35519	0.438494	0.226258	0.565422
VK055_2669	cupin domain protein	734	6	2	225.882	34.7973	0.575848	-0.79624	0.399756	0.705148
VK055_2670	lysE type translocator family protein	596	15	4	3055.3	5769.09	0.823695	-0.279818	0.501482	0.76875
VK055_2671	hypothetical protein	1152	28	8	3384.08	4483.84	1.27807	0.353961	0.254332	0.591516
VK055_2672	sugar (and other) transporter family protein	1115	19	5	2401.78	2911.06	1.04876	0.0686849	0.845833	0.940566
VK055_2674	2-hydroxyglutaryl-CoA dehydratase, D-component family protein	1036	9	3	792.717	397.584	2.08215	1.05807	0.06551	0.35028
VK055_2675	putative CoA-substrate-specific enzyme activase domain protein	691	4	1	850.637	1062.64	0.593734	-0.752112	0.318938	0.650056
VK055_2676	hypothetical protein	958	22	7	4266.94	5878.98	1.09181	0.126724	0.718928	0.878552
VK055_2677	hypothetical protein	229	4	1	362.908	211.887	0.777461	-0.363158	0.598583	0.819216
VK055_2678	hlyD secretion family protein	961	12	3	4202.71	27393	1.68353	0.751492	0.096041	0.395702
VK055_2679	marR family protein	418	4	1	212.99	483.368	2.01667	1.01198	0.248937	0.586042
VK055_2681	putative regulator	1271	8	2	919.9	1157.54	1.39763	0.482981	0.316727	0.648332
VK055_2683	bacterial regulatory helix-turn-helix, lysR family protein	818	4	1	322.744	275.191	1.33768	0.419737	0.540815	0.785863
VK055_2684	ribosyldihydronicotinamide dehydrogenase (quinone)	704	11	3	1415.24	1123.61	0.788505	-0.342809	0.532053	0.782083
VK055_2685	branched-chain amino acid transport system / permease component family protein	861	15	4	1251.5	895.599	0.914682	-0.128658	0.772833	0.908788
VK055_2686	branched-chain amino acid transport system / permease component family protein	874	15	4	3143.18	5014.98	2.16141	1.11197	0.017443	0.181874
VK055_2687	heme ABC exporter, ATP-binding protein CcmA	1336	30	8	3232.16	3487.98	1.44874	0.534798	0.089948	0.389802
VK055_2688	putative LACI-type transcriptional regulator	885	12	3	2061.35	3441.18	0.941878	-0.0863873	0.832797	0.93599
VK055_2689	tryptophan--tRNA ligase	907	13	4	2076.11	2353.91	1.43372	0.519759	0.177746	0.508172
VK055_2691	efflux transporter, RND family, MFP subunit	961	5	2	1462.87	1075.52	0.564523	-0.824896	0.285078	0.618062
VK055_2692	heme ABC exporter, ATP-binding protein CcmA	2470	19	6	3957.84	5255.28	1.10338	0.141929	0.657741	0.848673
VK055_2693	ABC-2 type transporter family protein	1012	18	5	2609.41	3029.13	1.29465	0.372558	0.331281	0.656582
VK055_2694	hypothetical protein	286	6	2	1033.16	1001.84	1.15247	0.204727	0.830472	0.934407
VK055_2695	hypothetical protein	110	4	1	252.559	225.28	1.49093	0.576216	0.43978	0.727086
VK055_2696	5S ribosomal RNA	101	4	1	19.8149	6.03233	0.263465	-1.92432	0.0697424	0.355846
VK055_2697	23S ribosomal RNA	2608	147	51	3063.53	2321.8	0.46655	-1.0999	8.76743e-12	6.64747e-09
VK055_2698	tRNA-Glu	68	2	1	9.65764	0.420164	0.188793	-2.40512	0.0639154	0.345981
VK055_2699	16S ribosomal RNA	1373	60	20	1381.66	713.148	0.46601	-1.10157	8.48559e-06	0.000684444
VK055_2700	cupin superfamily protein	1009	7	2	1402.72	1552.53	1.26584	0.340098	0.599477	0.819609
VK055_2701	acetyltransferase family protein	480	12	3	1412.79	2705.4	1.63151	0.706205	0.120209	0.431547
VK055_2702	hypothetical protein	240	4	1	269.758	319.94	1.51104	0.595539	0.478821	0.751329
VK055_2703	heavy metal sensor kinase family protein	1290	22	7	1671.72	1916.66	1.43074	0.516764	0.131987	0.44755
VK055_2704	transcriptional activator protein CopR	615	15	4	2888.31	2455.63	0.735268	-0.443659	0.288969	0.622106
VK055_2705	outer membrane factor of the CusCFBA copper/silver efflux system	1247	12	4	2261.19	2109.69	0.895185	-0.159741	0.701679	0.869587
VK055_2706	periplasmic copper/silver-binding protein	310	6	2	825.362	409.876	0.775632	-0.366557	0.682015	0.859291
VK055_2707	membrane fusion protein of the CusCFBA copper efflux system	1136	24	7	2648.76	3771.43	1.43439	0.520436	0.101008	0.40497
VK055_2708	cusA	2835	24	6	7089.83	8292.93	1.09237	0.127457	0.641323	0.843508
VK055_2709	hypothetical protein	313	8	2	2546.5	3896.65	1.0188	0.0268744	0.951977	0.979648
VK055_2710	blc outer membrane lipoprotein	480	14	4	1689.03	1433.18	0.669637	-0.578548	0.227296	0.565725
VK055_2711	merR regulatory family protein	656	4	1	623.715	477.977	0.697877	-0.518955	0.457414	0.735824
VK055_2712	snoaL-like domain protein	391	4	1	501.173	141.595	0.371945	-1.42684	0.125153	0.438094
VK055_2714	flavin containing amine oxidoreductase family protein	1134	11	4	2136.8	2630.84	1.08289	0.11489	0.788967	0.917098
VK055_2716	mycolic acid cyclopropane synthetase family protein	1098	4	1	333.246	497.692	2.19663	1.13529	0.194185	0.52427
VK055_2720	hypothetical protein	793	18	5	1552.1	1136.94	1.15598	0.209115	0.584019	0.813511
VK055_2721	lamB porin family protein	1217	28	8	2434.77	3222.93	1.21432	0.28015	0.36768	0.685925
VK055_2722	xylose isomerase	1188	16	4	1595.79	3018.16	1.23466	0.304116	0.508454	0.773043
VK055_2723	sugar (Glycoside-Pentoside-Hexuronide) transporter domain protein	1309	28	8	6693.27	9070.68	1.1406	0.189797	0.56914	0.804179
VK055_2724	beta-xylosidase	1512	41	13	6740.18	9047.68	1.02551	0.0363366	0.885418	0.954889
VK055_2725	HNH endonuclease family protein	575	12	3	1924.11	2670.2	1.32863	0.409936	0.399356	0.705148
VK055_2727	polysaccharide pyruvyl transferase family protein	729	3	1	166.487	673.872	3.41741	1.7729	0.0428134	0.292443
VK055_2728	glycosyl transferases group 1 family protein	2000	9	3	3735.2	122325	7.58956	2.92402	0.000761213	0.0234614	Unclassified	-
VK055_2730	putative transposase protein	159	3	1	128.71	21.0035	0.949764	-0.0743587	0.946142	0.97867
VK055_2731	transposase family protein	240	5	2	166.188	107.776	1.40894	0.494609	0.452412	0.731732
VK055_2732	hypothetical protein	102	7	2	554.57	494.415	0.997226	-0.00400787	0.994876	0.998752
VK055_2733	PAAR motif family protein	1015	16	4	1483.82	1598.1	1.34174	0.424105	0.321097	0.651085
VK055_2734	hypothetical protein	210	4	1	302.673	59.7222	2.13263	1.09264	0.204895	0.536534
VK055_2735	hypothetical protein	896	4	1	461.782	2401.85	2.08394	1.05932	0.277318	0.612819
VK055_2736	hypothetical protein	469	9	3	500.808	404.164	1.8401	0.879783	0.122594	0.433725
VK055_2737	hypothetical protein	542	10	3	692.77	428.765	0.922997	-0.115603	0.830349	0.934407
VK055_2738	putative atpase involved in dna repair	3277	72	21	6707.74	20135.2	1.33455	0.416355	0.0349369	0.26782
VK055_2739	eco57I restriction-modification methylase familyprotein	3318	35	10	3224.34	8181.22	2.51455	1.3303	3.16204e-06	0.000285412	Unclassified	-
VK055_2740	pglZ domain protein	2338	14	7	1112.52	86.3171	0.505021	-0.985585	0.032237	0.260016
VK055_2741	lon protease (S16) C-terminal proteolytic domainprotein	1876	30	9	2627.37	1838.2	1.08117	0.112592	0.704849	0.871237
VK055_2742	PLD-like domain protein	1215	12	4	649.486	573.92	1.45595	0.541961	0.270921	0.608089
VK055_2743	restriction endonuclease family protein	891	4	1	432.303	499.858	1.97595	0.982545	0.1551	0.478309
VK055_2744	hypothetical protein	1206	4	1	736.337	609.653	0.927884	-0.107984	0.908116	0.9601
VK055_2745	hypothetical protein	437	7	2	860.166	2883.05	2.14364	1.10006	0.170363	0.495007
VK055_2746	KAP family P-loop domain protein	1598	6	2	684.53	576.752	1.36065	0.444297	0.541571	0.786325
VK055_2747	radical SAM superfamily protein	1001	6	2	190.544	1589.95	1.0872	0.120611	0.890295	0.95573
VK055_2748	4Fe-4S single cluster domain protein	1250	45	12	4973.95	6944.92	1.74255	0.801196	0.00239141	0.0556187
VK055_2749	hypothetical protein	288	4	1	1030.99	698.7	1.25789	0.331	0.650302	0.845786
VK055_2750	SIR2-like domain protein	1501	11	3	1909.08	2307.89	1.70624	0.770824	0.109457	0.41768
VK055_2752	relaxase/mobilization nuclease domain protein	1134	26	7	3157.03	5573.18	1.70203	0.767253	0.015728	0.170848
VK055_2753	hypothetical protein	540	8	3	584.765	374.407	1.22741	0.295623	0.546425	0.789141
VK055_2754	smpA / OmlA family protein	286	8	2	1652.29	1837.02	0.872035	-0.197542	0.765088	0.904411
VK055_2755	hypothetical protein	1066	3	1	84.3443	78.0523	0.898362	-0.154631	0.883828	0.954889
VK055_2756	hypothetical protein	372	3	1	224.046	357.155	0.97349	-0.038762	0.97708	0.988523
VK055_2757	hypothetical protein	145	2	1	124.766	118.169	2.52935	1.33877	0.121388	0.433315
VK055_2759	phage integrase family protein	1179	7	2	1380.94	1645.79	0.782775	-0.353331	0.520434	0.776419
VK055_2760	phage integrase family protein	1085	4	1	337.645	238.846	0.9142	-0.129418	0.894854	0.95799
VK055_2762	prophage CP4-57 regulatory family protein	183	4	1	109.479	292.667	1.56773	0.648675	0.499048	0.768436
VK055_2765	integrase	1123	16	4	1492.78	1385.44	1.40057	0.486019	0.34522	0.666049
VK055_2766	tRNA-Leu	76	4	1	371.389	26.5112	0.11599	-3.10792	0.00123519	0.035745	Genetic Information Processing	Translation
VK055_2767	carbonic anhydrase 2	612	7	2	190.675	427.414	1.18119	0.240243	0.736279	0.887515
VK055_2768	sulfate transporter family protein	1323	15	4	1731.23	2495.9	1.70677	0.771269	0.116266	0.425737
VK055_2769	zinc-binding dehydrogenase family protein	918	3	1	240.786	1171.34	1.86332	0.897879	0.51474	0.77499
VK055_2770	binding-protein-dependent transport system innermembrane component family protein	785	8	2	2547.33	3572.75	1.31203	0.391795	0.383047	0.694468
VK055_2771	binding-protein-dependent transport system innermembrane component family protein	799	15	4	2405.63	1552.33	0.749301	-0.416383	0.318939	0.650056
VK055_2772	phosphohydrolase	742	16	4	3124.71	3806.22	1.4524	0.538441	0.179416	0.509574
VK055_2773	ugpC	966	7	2	2370.07	3661.62	0.999068	-0.00134455	0.998088	0.998879
VK055_2774	bacterial extracellular solute-binding family protein	1179	11	3	1511.62	765.505	1.2495	0.321353	0.514877	0.77499
VK055_2775	inosose dehydratase	810	8	2	2055.07	14831.5	1.18137	0.24046	0.704569	0.871174
VK055_2776	xylose isomerase-like TIM barrel family protein	796	8	2	390.832	282.843	1.8773	0.908656	0.135107	0.450651
VK055_2777	inositol 2-dehydrogenase/D-chiro-inositol 3-dehydrogenase	912	4	1	676.541	671.87	0.964448	-0.0522247	0.933798	0.972567
[truncated: 1,792 more rows]

## Sheet: Selection Summary for Table 1
PHASE	PROCESS	RATIONALE	COLUMN	GENES
start	TnSeqDiff Output	-	-	3791
1	retain genes with adjusted p-value <0.05	display genes significantly associated with changes in Kp fitness during bacteremia	padj	148
2	remove genes assoicated with 16S and 13S rRNA	display genes that influence pathogenesis and not general cellular fitness	Gene Name	132
3	retain genes with a FC <1	display genes with mutations that decrease bacteremia fitness	FC	58
4	rank genes according to FC (smallest to largest)	sort genes by greatest influence for bacteremia fitness	FC	-
