# Supplementary material for: Klebsiella pneumoniae causes bacteremia using factors that mediate tissue-specific fitness and resistance to oxidative stress
Source: PLoS Pathog. 2023 Jul 18;19(7):e1011233. doi: 10.1371/journal.ppat.1011233 (PMC10381055; doi:10.1371/journal.ppat.1011233)
Supplement: S3 Table — Bacterial strains used in this study. (XLSX) [file ppat.1011233.s013.xlsx]

## Sheet: Strain List
Strain	Modification and Comments	References
KPPR1	a hypervirulent K. pneumoniae used as the reference strain in this study	1
KPPR1 - random transposon library	KPPR1 with >25,000 unique transposon insertion events across the genome	2
VK055_1912	KPPR1 with a transposon insertion within the VK055_1912 open reading frame	This study
arnD	KPPR1 with a transposon insertion within the arnD open reading frame	This study
purD	KPPR1 with a transposon insertion within the purD open reading frame	This study
dsbA	KPPR1 with a transposon insertion within the dsbA open reading frame	This study
sspA	KPPR1 with a transposon insertion within the sspA open reading frame	This study
pdxA	KPPR1 with a transposon insertion within the pdxA open reading frame	This study
glnA	KPPR1 with a transposon insertion within the glnA open reading frame	This study
rfaH	KPPR1 with kanamycin resistance gene from pKD4 replacing the rfaH open reading frame	2
ΔpdxA	KPPR1 with kanamycin resistance gene from pKD4 replacing the pdxA open reading frame	This study
KPPR1 ev	KPPR1 carrying empty pACYC184 plasmid	This study
arnDev	arnD carrying empty pACYC184 plasmid	This study
sspAev	sspA carrying empty pACYC184 plasmid	This study
purDev	purD carrying empty pACYC184 plasmid	This study
ΔpdxAev	ΔpdxA carrying empty pACYC184 plasmid	This study
arnD+pACYCarnD	arnD with in trans complementation of ArnD via pACYCarnD	This study
sspA+pACYCsspA	sspA with in trans complementation of SspA via pACYCsspA	This study
purD+pACYCpurD	purD with in trans complementation of PurD via pACYCpurD	This study
ΔpdxA+pACYCpdxA	ΔpdxA with in trans complementation of PdxA via pACYCpdxA	This study
ΔpdxA+pACYCoperon	ΔpdxA with in trans complementation of PdxA-KsgA-ApaG-ApaH via pACYCoperon	This study
KPPR1 pKD46	KPPR1 carrying the pKD46 plasmid	3
Plasmid Name	Description	Reference
pKD46	Red recombinase expression plasmid of phage λ	3
pKD4	Template plasmid carrying kanamycin resistance cassette	3
pACYC184	Cloning vector conferring chloromphenicol resistance harboring restriction enzyme cut sites, used unmodified in empty vector (ev) strains	-
pACYCarnD	pACYC184 digested with BamHI and HindIII with 1,123bp KPPR1 region harboring ArnD open reading frame and predcited native promoter ligated into cut site by Gibson cloning	This study
pACYCpurD	pACYC184 digested with BamHI and HindIII with 1,516bp KPPR1 region harboring PurD open reading frame and predcited native promoter ligated into cut site by Gibson cloning	This study
pACYCsspA	pACYC184 digested with BamHI and HindIII with 937bp KPPR1 region harboring SspA open reading frame and predcited native promoter ligated into cut site by Gibson cloning	This study
pACYCpdxA	pACYC184 digested with BamHI and HindIII with 1,343bp KPPR1 region harboring PdxA open reading frame and predcited native promoter ligated into cut site by Gibson cloning	This study
pACYCoperon	pACYC184 digested with BamHI and HindIII with 3,420bp KPPR1 region harboring PdxA-KsgA-ApaG-ApaH open reading frame and predcited native promoter ligated into cut site by Gibson cloning	This study
References
(1) Broberg CA, Wu W, Cavalcoli JD, Miller VL, Bachman MA. Complete Genome Sequence of Klebsiella pneumoniae Strain ATCC 43816 KPPR1, a Rifampin-Resistant Mutant Commonly Used in Animal, Genetic, and Molecular Biology Studies. Genome Announc. 2014 Sep 25;2(5):e00924-14. doi: 10.1128/genomeA.00924-14. PMID: 25291761; PMCID: PMC4175196.
(2) Bachman MA, Breen P, Deornellas V, Mu Q, Zhao L, Wu W, Cavalcoli JD, Mobley HL. Genome-Wide Identification of Klebsiella pneumoniae Fitness Genes during Lung Infection. mBio. 2015 Jun 9;6(3):e00775. doi: 10.1128/mBio.00775-15. PMID: 26060277; PMCID: PMC4462621.
(3) Datsenko KA, Wanner BL. One-step inactivation of chromosomal genes in Escherichia coli K-12 using PCR products. Proc Natl Acad Sci U S A. 2000 Jun 6;97(12):6640-5. doi: 10.1073/pnas.120163297. PMID: 10829079; PMCID: PMC18686.
	add description
