# Supplementary material for: Klebsiella pneumoniae causes bacteremia using factors that mediate tissue-specific fitness and resistance to oxidative stress
Source: PLoS Pathog. 2023 Jul 18;19(7):e1011233. doi: 10.1371/journal.ppat.1011233 (PMC10381055; doi:10.1371/journal.ppat.1011233)
Supplement: S4 Table — Primers used in this study. (XLSX) [file ppat.1011233.s014.xlsx]

## Sheet: Sheet1
Primer Name	Primer Sequence (5'-3')
pACYC F	AGCTTATCATCGATAAGCTTTAATGC
pACYC R	TGCACTGAAATCTAGAAATATTTTATC
arnD_3626_flanking_F	GGTTGAACTGGTGGACGATAA
arnD_3626_flanking_R	GAGCGGCAGCAGATAATACA
purD_3088_flanking_F	CCGTGACGACGAAGTGATT
purD_3088_flanking_R	GCCCGTCAGTTAGGCATTA
dsbA_3303_flanking_F	CTGAATGGCCTATGGGAAGAG
dsbA_3303_flanking_R	GCTTCAGTTAACGCCAATGTATTA
sspA_3849_flanking_F	GCCGGCAGCAGTACAAA
sspA_3849_flanking_R	CGTCAGCTGTGATACATCCATTA
pdxA2_2525_flanking_F	GCGCCAGTGCGTATGTTAAA
pdxA2_2525_flanking_R	CGAAGCGTTTACGGGCTAAAT
glnA_3295_flanking_F	GACCAATCCGGGAGAGTTTAAGT
glnA_3295_flanking_R	ACACGACATACCCTGGATTTAC
arnD_3626_comp_F	ttgacagcttatcatcgataATCCGCTGCGCGATCGCT
arnD_3626_comp_R	acgatgcgtccggcgtagagTCAAATACCCGAAGTCAGTAATTGTTC
purD_3088_comp_F	ttgacagcttatcatcgataTGATGAAGGTCTGGAAGTG
purD_3088_comp_R	acgatgcgtccggcgtagagTTAGCCGTTAGCCTTTTC
dsbA_3303_comp_F	ttgacagcttatcatcgataCAGCCCCTTTAACAGCGATG
dsbA_3303_comp_R	acgatgcgtccggcgtagagTTATTTCTTCTCTACCAGTTGCTTC
sspA_3849_comp_F	ttgacagcttatcatcgataACGCAGAACAATTTGCGAAAAAACCC
sspA_3849_comp_R	acgatgcgtccggcgtagagTTAGCCCCGACCGAGGCG
pdxA_2525_comp_F	ttgacagcttatcatcgataATTAAGAGCGGGAAAATC
pdxA_2525_comp_R	acgatgcgtccggcgtagagTCATTGGGTATTAACAATCATTTTG
pKD4_pdxA_2525_F:	GCGGCAACCTGGATGCAGGAACAGCGCGCCAGTGCGTATGTTAAAATTCTGAGCAACTAATATCGGTGTAGGCTGGAGCTGCTTC
pKD4_pdxA_2525_R	CTGATCGTTGAGGAAGTTCTGCCCGAAGCGTTTACGGGCTAAATGGCCCTGATGGACTCGATTAT ATGGGAATTAGCCATGGTCC
pdxA_2525_internal_F	CGGCTCGGTCTTCCTTTATC
pdxA_2525_internal_R	CCGGAATGATGGTGTCTATCTC
pdxA_2525_operon_F	catcaaagcttGCCGAGATTAAGAGCGGGAAAATC
pdxA_2525_operon_R	gtactggatccCTATCCGGGAAGAGTCAGGA
